# Supplementary material for: Shared Environment and Genetics Shape the Gut Microbiome after Infant Adoption
Source: mBio. 2021 Mar 30;12(2):e00548-21. doi: 10.1128/mBio.00548-21 (PMC8092250; doi:10.1128/mBio.00548-21)
Supplement: TABLE S1 [file mBio.00548-21-st001.xlsx]

## Sheet: Sheet1
	Total		Percent Variance Explained*
Dissimilarity Metric	Variance Explained	Predictor
Bray-Curtis Dissimilarity	0.0444	Child Age (years)	0.4819
		Genetic Relatedness (r)	0.0089
		Home Environment (same / different)	0.3956
Jaccard Dissimilarity	0.0493	Child Age (years)	0.4345
		Genetic Relatedness (r)	0.0092
		Home Environment (same / different)	0.4343
*Presented as the percent of the total variance explained.
