# Supplementary material for: Shared Environment and Genetics Shape the Gut Microbiome after Infant Adoption
Source: mBio. 2021 Mar 30;12(2):e00548-21. doi: 10.1128/mBio.00548-21 (PMC8092250; doi:10.1128/mBio.00548-21)
Supplement: TABLE S2 [file mBio.00548-21-st002.xlsx]

## Sheet: Supp_Table_1_WS
ASV_ID	Total_Reads	Total_Children	Total_Homes	Reads_per_Child	Model	Intercept_P-value	Sex_P-value	Age_P-value	ASV_ID	Genetic_Variance	Genetic_SD	Environmental_Variance	Environmental_SD	Residual_Variance	Residual_SD	Total_Variance	ASV_ID	h2_Estimate	e2_Estimate	Full_model_LL	noGen_LL	noGen_Chi2	noGen_P-value	noEnv_LL	noEnv_Chi2	noEnv_P-value	ASV_ID	noGen_Q-value	noEnv_Q-value	noGen_deltaLL	noEnv_deltaLL	h2_P-value_permtest	e2_P-value_permtest	Total_Variance_Explained	ASV_ID	Kingdom	Phylum	Class	Order	Family	Genus	Species
asv0001	25	4	4	6.25	Abundance	4.04e-15	9.01e-07	0.420018	asv0001	0.776474	0.881178	3.49746	1.87015	0.125332	0.354023	4.39926	asv0001	0.176501	0.79501	-136.953	-439.53	605.154	1.27e-133	-155.728	37.5496	8.91e-10	asv0001	1.08e-131	8.56e-09	302.577	18.7748	0.0821643	0	0.79501	asv0001	Bacteria	Actinobacteria	Actinobacteria	Actinomycetales	Actinomycetaceae	Actinomyces	Unassigned
asv0002	1074	20	15	53.7	Abundance	1.26e-12	0.192956	0.15979	asv0002	2.57075	1.60336	0.205172	0.452959	4.28049	2.06893	7.05642	asv0002	0.364314	0.029076	-103.016	-164.87	123.707	9.76e-29	-214.539	223.046	1.96e-50	asv0002	1.33e-27	1.66e-48	61.8536	111.523	0.0140281	NA	0.364314	asv0002	Bacteria	Bacteroidetes	Bacteroidia	Bacteroidales	Prevotellaceae	Prevotella	copri
asv0003	974	10	7	97.4	Abundance	7.2e-05	0.375217	0.957763	asv0003	2.55865	1.59958	1.56774	1.25209	10.3801	3.22182	14.5065	asv0003	0.176379	0.108072	-159.154	-186.81	55.3131	1.03e-13	-207.045	95.7828	1.28e-22	asv0003	7.82e-13	2.54e-21	27.6566	47.8914	0.0380762	0.012024	0.284451	asv0003	Bacteria	Bacteroidetes	Bacteroidia	Bacteroidales	Bacteroidaceae	Bacteroides	Unassigned
asv0004	554	5	4	110.8	Abundance	3.38e-06	0.000274647	0.793403	asv0004	2.6918	1.64067	0.541072	0.735576	8.01346	2.8308	11.2463	asv0004	0.239349	0.048111	-138.049	-229.495	182.893	1.13e-41	NA	NA	NA	asv0004	2.47e-40	NA	91.4463	NA	0.0220441	NA	0.239349	asv0004	Bacteria	Bacteroidetes	Bacteroidia	Bacteroidales	Barnesiellaceae	Unassigned	Unassigned
asv0005	333	9	6	37	Abundance	2.44e-05	0.255828	0.0949162	asv0005	2.06366	1.43654	1.6576	1.28748	3.33011	1.82486	7.05137	asv0005	0.292661	0.235075	-134.552	-237.529	205.954	1.05e-46	-209.788	150.473	1.37e-34	asv0005	2.67e-45	4.75e-33	102.977	75.2364	0.0581162	0.0160321	0.235075	asv0005	Bacteria	Bacteroidetes	Bacteroidia	Bacteroidales	Prevotellaceae	Prevotella	copri
asv0006	1460	13	10	112.308	Abundance	2.39e-07	0.462391	0.353732	asv0006	2.38658	1.54486	1.78326	1.33539	13.6999	3.70134	17.8698	asv0006	0.133554	0.0997918	-140.349	-175.59	70.4812	4.65e-17	-188.707	96.7144	8.01e-23	asv0006	4.25e-16	1.63e-21	35.2406	48.3572	0.0400802	0.0140281	0.233346	asv0006	Bacteria	Bacteroidetes	Bacteroidia	Bacteroidales	Bacteroidaceae	Bacteroides	Unassigned
asv0007	564	8	6	70.5	Abundance	5.78e-07	0.0645724	0.0049722	asv0007	2.66	1.6299	3.22e-07	0.000567156	9.26	3.04382	11.92	asv0007	0.222842	2.7e-08	-114.646	-290.117	350.942	2.64e-78	-214.274	199.256	3.03e-45	asv0007	1.44e-76	2.01e-43	175.471	99.6281	0.0400802	NA	0.222842	asv0007	Bacteria	Bacteroidetes	Bacteroidia	Bacteroidales	Odoribacteraceae	Butyricimonas	Unassigned
asv0008	1573	12	9	131.083	Abundance	0.000719985	0.045391	0.246293	asv0008	0.36309	0.602569	4.08001	2.0199	20.4335	4.52034	24.8766	asv0008	0.0145957	0.16401	-146.107	-202.116	112.019	3.54e-26	-209.912	127.611	1.37e-29	asv0008	4.29e-25	4.1e-28	56.0093	63.8056	NA	0.00801603	0.16401	asv0008	Bacteria	Bacteroidetes	Bacteroidia	Bacteroidales	Prevotellaceae	Prevotella	copri
asv0009	6510	26	16	250.385	Abundance	1.48e-09	0.0100182	0.319617	asv0009	0.37506	0.612421	2.31164	1.52041	35.6389	5.96983	38.3256	asv0009	0.00978615	0.0603159	-101.762	-160.011	116.498	3.7e-27	-169.469	135.413	2.68e-31	asv0009	4.71e-26	8.53e-30	58.2489	67.7067	NA	0.00601202	0.0603159	asv0009	Bacteria	Bacteroidetes	Bacteroidia	Bacteroidales	Bacteroidaceae	Bacteroides	Unassigned
asv0010	1941	18	12	107.833	Abundance	1.8e-05	0.186214	0.658659	asv0010	0.779504	0.882895	1.81668	1.34784	29.2494	5.40827	31.8456	asv0010	0.0244776	0.0570467	-141.551	-163.47	43.8373	3.57e-11	-182.328	81.5538	1.71e-19	asv0010	2.25e-10	3e-18	21.9187	40.7769	NA	0.0180361	0.0570467	asv0010	Bacteria	Bacteroidetes	Bacteroidia	Bacteroidales	Bacteroidaceae	Bacteroides	Unassigned
asv0011	3819	50	31	76.38	Abundance	2.59e-13	0.0476782	0.50951	asv0011	0.670156	0.81863	0.701611	0.837622	12.5522	3.54291	13.924	asv0011	0.0481296	0.0503886	-77.383	-116.286	77.8051	1.14e-18	-115.185	75.6048	3.47e-18	asv0011	1.11e-17	5.7e-17	38.9025	37.8024	NA	0.0220441	0.0503886	asv0011	Bacteria	Bacteroidetes	Bacteroidia	Bacteroidales	Rikenellaceae	Unassigned	Unassigned
asv0012	3796	53	34	71.6226	Abundance	4.25e-22	2.22e-07	0.00144591	asv0012	1.46	1.21	1.27	1.13	3.58e-09	5.98e-05	2.73	asv0012	0.535114	0.464886	-82.1347	-111.285	58.3	2.25e-14	-118.865	73.4597	1.03e-17	asv0012	1.8e-13	1.62e-16	29.15	36.7299	0.0200401	0.00400802	1	asv0012	Bacteria	Firmicutes	Clostridia	Clostridiales	Ruminococcaceae	Oscillospira	Unassigned
asv0013	60	4	2	15	Abundance	1.08e-278	9.47e-250	4.21e-243	asv0013	5.1e-13	7.14e-07	1.44e-24	1.2e-12	1.78e-21	4.22e-11	5.1e-13	asv0013	1	2.83e-12	906.602	-288.501	2390.21	0	NA	NA	NA	asv0013	0	NA	1195.1	NA	0.00400802	NA	1	asv0013	Bacteria	Firmicutes	Clostridia	Clostridiales	Ruminococcaceae	Faecalibacterium	prausnitzii
asv0014	1220	38	24	32.1053	Abundance	1.12e-20	0.00170586	0.0282983	asv0014	0.45	0.670615	0.778	0.881792	3.57e-08	0.000189056	1.228	asv0014	0.36644	0.63356	-57.3844	-139.173	163.577	1.87e-37	-130.485	146.201	1.17e-33	asv0014	3.32e-36	3.97e-32	81.7887	73.1004	0.0200401	0	1	asv0014	Bacteria	Firmicutes	Clostridia	Clostridiales	Lachnospiraceae	Unassigned	Unassigned
asv0015	87	7	7	12.4286	Abundance	3.21e-194	4.32e-170	1.16e-172	asv0015	2.1e-08	0.000145	5.03e-20	2.24e-10	9.9e-16	3.15e-08	2.1e-08	asv0015	1	2.4e-12	528.511	-230.494	1518.01	0	NA	NA	NA	asv0015	0	NA	759.006	NA	0	NA	1	asv0015	Bacteria	Firmicutes	Clostridia	Clostridiales	Ruminococcaceae	Oscillospira	Unassigned
asv0016	24	10	7	2.4	Abundance	0.00191767	0.0030863	2.56e-08	asv0016	4.46	2.11247	5.03e-08	0.000224377	0.0246	0.156937	4.4846	asv0016	0.994511	1.12e-08	-131.024	-183.146	104.245	1.79e-24	-209.109	156.171	7.77e-36	asv0016	2.07e-23	3.12e-34	52.1223	78.0853	0	NA	0.994511	asv0016	Bacteria	Firmicutes	Clostridia	Clostridiales	Ruminococcaceae	Unassigned	Unassigned
asv0017	12	6	6	2	Abundance	2.47e-11	0.991797	0.00110743	asv0017	2.21	1.48798	2.8e-08	0.000167477	0.0902	0.300272	2.3002	asv0017	0.960871	1.22e-08	-111.758	-205.779	188.04	8.51e-43	-228.512	233.506	1.02e-52	asv0017	1.97e-41	9.73e-51	94.0201	116.753	0.0220441	NA	0.960871	asv0017	Bacteria	Firmicutes	Clostridia	Clostridiales	Ruminococcaceae	Ruminococcus	Unassigned
asv0018	19	4	3	4.75	Abundance	2.58e-13	0.000319973	0.000167486	asv0018	5.52	2.34943	4.2e-08	0.00020493	0.247	0.496591	5.767	asv0018	0.957235	7.28e-09	-144.351	-233.857	179.012	7.97e-41	NA	NA	NA	asv0018	1.64e-39	NA	89.5058	NA	0.00200401	NA	0.957235	asv0018	Bacteria	Firmicutes	Clostridia	Clostridiales	Lachnospiraceae	Unassigned	Unassigned
asv0019	40	5	5	8	Abundance	3.25e-15	0.668995	0.0317832	asv0019	5.50594	2.34647	0.248233	0.49823	0.0226362	0.150453	5.77681	asv0019	0.953111	0.0429706	-142.309	-265.03	245.443	2.56e-55	-255.123	225.628	5.36e-51	asv0019	8.32e-54	4.81e-49	122.722	112.814	0.00801603	NA	0.953111	asv0019	Bacteria	Firmicutes	Clostridia	Clostridiales	Lachnospiraceae	Unassigned	Unassigned
asv0020	979	20	14	48.95	Abundance	1.33e-25	1.19e-06	0.276329	asv0020	0.671268	0.819309	0.176642	0.420288	0.0473815	0.217673	0.895291	asv0020	0.749776	0.197301	-46.3505	-156.41	220.118	8.52e-50	-143.813	194.925	2.68e-44	asv0020	2.45e-48	1.71e-42	110.059	97.4623	0.00400802	0.00601202	0.947077	asv0020	Bacteria	Firmicutes	Clostridia	Clostridiales	Ruminococcaceae	Unassigned	Unassigned
asv0021	49	4	4	12.25	Abundance	4.48e-11	0.00245754	1.7e-06	asv0021	5.05	2.24659	2.33e-08	0.000152626	0.378	0.615217	5.428	asv0021	0.93024	4.29e-09	-167.12	-213.627	93.0144	5.19e-22	-248.154	162.068	4e-37	asv0021	5.54e-21	1.7e-35	46.5072	81.0342	0.01002	NA	0.93024	asv0021	Bacteria	Firmicutes	Clostridia	Clostridiales	Ruminococcaceae	Ruminococcus	Unassigned
asv0022	34	6	6	5.66667	Abundance	1.28e-07	0.0142593	0.0402075	asv0022	3.84	1.95961	4.04e-08	0.000201073	0.446	0.667623	4.286	asv0022	0.896	9.43e-09	-187.169	-273.866	173.393	1.34e-39	NA	NA	NA	asv0022	2.62e-38	NA	86.6966	NA	0.0160321	NA	0.896	asv0022	Bacteria	Firmicutes	Clostridia	Clostridiales	Mogibacteriaceae	Unassigned	Unassigned
asv0023	75	5	4	15	Abundance	4.64e-18	0.0479651	0.0710279	asv0023	2.3689	1.53912	0.0350076	0.187103	0.387402	0.622416	2.79131	asv0023	0.84867	0.0125416	-97.7485	-212.426	229.356	8.24e-52	NA	NA	NA	asv0023	2.42e-50	NA	114.678	NA	0.012024	NA	0.84867	asv0023	Bacteria	Firmicutes	Clostridia	Clostridiales	Lachnospiraceae	Unassigned	Unassigned
asv0024	22	4	4	5.5	Abundance	1.4e-10	0.00367817	0.0313485	asv0024	2.88	1.69764	2.53e-08	0.000159148	0.6	0.774294	3.48	asv0024	0.827796	7.28e-09	-151.298	-316.865	331.135	5.44e-74	NA	NA	NA	asv0024	2.6e-72	NA	165.567	NA	0.0300601	NA	0.827796	asv0024	Bacteria	Firmicutes	Clostridia	Clostridiales	Ruminococcaceae	Unassigned	Unassigned
asv0025	75	3	3	25	Abundance	8.03e-07	0.0137717	0.199377	asv0025	4.03959	2.00987	0.848628	0.92121	0.426804	0.653302	5.31502	asv0025	0.760033	0.159666	-144.5	-241.553	194.105	4.04e-44	NA	NA	NA	asv0025	9.79e-43	NA	97.0527	NA	0.00601202	NA	0.760033	asv0025	Bacteria	Firmicutes	Clostridia	Clostridiales	Christensenellaceae	Unassigned	Unassigned
asv0026	81	13	10	6.23077	Abundance	3.6e-18	0.000452746	0.140824	asv0026	2.45	1.56648	7.04e-08	0.000265404	0.846	0.920011	3.296	asv0026	0.743531	2.13e-08	-107.281	-184.039	153.516	2.95e-35	NA	NA	NA	asv0026	4.84e-34	NA	76.7582	NA	0.0300601	NA	0.743531	asv0026	Bacteria	Firmicutes	Clostridia	Clostridiales	Lachnospiraceae	Coprococcus	Unassigned
asv0027	9	4	4	2.25	Abundance	4.02e-13	0.014375	5.92e-06	asv0027	2.61171	1.61608	0.729987	0.854393	0.215542	0.464265	3.55724	asv0027	0.734196	0.205211	-162.398	-215.167	105.537	9.31e-25	NA	NA	NA	asv0027	1.09e-23	NA	52.7685	NA	0.0340681	NA	0.734196	asv0027	Bacteria	Firmicutes	Clostridia	Clostridiales	Ruminococcaceae	Ruminococcus	Unassigned
asv0028	18	3	3	6	Abundance	3.06e-11	0.118767	0.584509	asv0028	2.09538	1.44754	0.845363	0.919436	0.161493	0.401862	3.10224	asv0028	0.675442	0.272501	-125.549	-233.391	215.684	7.9e-49	NA	NA	NA	asv0028	2.23e-47	NA	107.842	NA	0.0400802	NA	0.675442	asv0028	Bacteria	Firmicutes	Clostridia	Clostridiales	Ruminococcaceae	Unassigned	Unassigned
asv0029	7	2	2	3.5	Abundance	8.36e-07	0.0139283	0.170776	asv0029	2.26455	1.50484	1.14854	1.0717	0.0489803	0.221315	3.46207	asv0029	0.654104	0.331749	-160.545	-264.831	208.573	2.81e-47	NA	NA	NA	asv0029	7.4e-46	NA	104.286	NA	0.0240481	NA	0.654104	asv0029	Bacteria	Firmicutes	Clostridia	Clostridiales	Ruminococcaceae	Unassigned	Unassigned
asv0030	377	20	16	18.85	Abundance	4.41e-17	4.42e-05	0.116162	asv0030	3.34	1.82798	1.56e-08	0.000125009	1.83	1.35168	5.17	asv0030	0.64651	3.02e-09	-108.31	-177.618	138.616	5.34e-32	-185.879	155.138	1.31e-35	asv0030	7.77e-31	5.13e-34	69.3082	77.5689	0.00400802	NA	0.64651	asv0030	Bacteria	Firmicutes	Clostridia	Clostridiales	Lachnospiraceae	Clostridium	hathewayi
asv0031	74	15	12	4.93333	Abundance	1.48e-05	9.92e-05	0.540697	asv0031	1.94339	1.39406	0.554754	0.744818	0.569049	0.754353	3.06719	asv0031	0.633606	0.180867	-152.033	-180.155	56.2436	6.4e-14	NA	NA	NA	asv0031	4.94e-13	NA	28.1218	NA	0.0440882	NA	0.633606	asv0031	Bacteria	Firmicutes	Clostridia	Clostridiales	Christensenellaceae	Unassigned	Unassigned
asv0032	176	14	13	12.5714	Abundance	1.31e-16	0.441978	0.0870082	asv0032	2.11	1.45102	1.12e-08	0.000105933	1.34	1.15692	3.45	asv0032	0.611355	3.26e-09	-96	-179.45	166.9	3.52e-38	NA	NA	NA	asv0032	6.48e-37	NA	83.4499	NA	0.0240481	NA	0.611355	asv0032	Bacteria	Firmicutes	Clostridia	Clostridiales	Unassigned	Unassigned	Unassigned
asv0033	21427	70	37	306.1	Abundance	4.05e-10	0.868959	0.478701	asv0033	0.717	0.846584	1.59e-08	0.000126209	0.527	0.726033	1.244	asv0033	0.576208	1.28e-08	-83.9321	-93.6705	19.4768	1.02e-05	-75.6225	16.6192	4.57e-05	asv0033	4.46e-05	0.000324576	9.7384	-8.30962	0.01002	NA	0.576208	asv0033	Bacteria	Firmicutes	Clostridia	Clostridiales	Ruminococcaceae	Faecalibacterium	prausnitzii
asv0034	1800	30	22	60	Abundance	1.66e-23	3.62e-05	0.0116544	asv0034	1.51651	1.23147	0.258361	0.508292	0.902235	0.949861	2.6771	asv0034	0.566473	0.0965075	-72.7075	-143.582	141.75	1.1e-32	NA	NA	NA	asv0034	1.63e-31	NA	70.8749	NA	0.01002	NA	0.566473	asv0034	Bacteria	Firmicutes	Clostridia	Clostridiales	Ruminococcaceae	Ruminococcus	Unassigned
asv0035	225	9	6	25	Abundance	6.97e-10	0.0563569	0.0990211	asv0035	2.77748	1.66658	4.04275	2.01066	0.987601	0.993781	7.80783	asv0035	0.35573	0.517782	-146.727	-203.477	113.5	1.68e-26	-231.596	169.737	8.44e-39	asv0035	2.12e-25	4.03e-37	56.7501	84.8687	0.0841683	0.00400802	0.517782	asv0035	Bacteria	Firmicutes	Clostridia	Clostridiales	Lachnospiraceae	Blautia	Unassigned
asv0036	90	18	14	5	Abundance	2.93e-32	2.54e-06	8.79e-05	asv0036	0.248183	0.498179	0.296214	0.544255	0.0335135	0.183067	0.57791	asv0036	0.429449	0.51256	-29.6283	-167.934	276.611	4.11e-62	-184.386	309.516	2.78e-69	asv0036	1.74e-60	4.72e-67	138.306	154.758	0.108216	0.0160321	0.51256	asv0036	Bacteria	Firmicutes	Clostridia	Clostridiales	Ruminococcaceae	Unassigned	Unassigned
asv0037	51	5	5	10.2	Abundance	2.57e-11	0.162408	0.0408852	asv0037	2.75261	1.6591	3.17377	1.78151	0.0961632	0.310102	6.02254	asv0037	0.457051	0.526982	-157.23	-284.666	254.873	2.25e-57	NA	NA	NA	asv0037	7.81e-56	NA	127.436	NA	0.0240481	NA	0.457051	asv0037	Bacteria	Firmicutes	Clostridia	Clostridiales	Ruminococcaceae	Anaerotruncus	Unassigned
asv0038	132	4	4	33	Abundance	1.6e-05	0.950804	0.330394	asv0038	1.85	1.36	4.91e-08	0.000221546	2.22	1.49016	4.07	asv0038	0.454427	1.21e-08	-180.745	-229.456	97.4208	5.61e-23	-245.239	128.987	6.83e-30	asv0038	6.08e-22	2.09e-28	48.7104	64.4936	0.0300601	NA	0.454427	asv0038	Bacteria	Firmicutes	Clostridia	Clostridiales	Lachnospiraceae	Unassigned	Unassigned
asv0039	64	5	3	12.8	Abundance	8.51e-09	0.0272066	0.121246	asv0039	1.95086	1.39673	2.20751	1.48577	1.12175	1.05913	5.28011	asv0039	0.369472	0.418079	-163.318	-219.373	112.108	3.38e-26	-217.601	108.565	2.02e-25	asv0039	4.16e-25	4.98e-24	56.0542	54.2826	0.0761523	0.0140281	0.418079	asv0039	Bacteria	Firmicutes	Clostridia	Clostridiales	Lachnospiraceae	Dorea	formicigenerans
asv0040	229	15	13	15.2667	Abundance	2.31e-09	0.137446	0.757726	asv0040	2.53745	1.59294	1.60309	1.26613	2.18049	1.47665	6.32104	asv0040	0.40143	0.253612	-148.541	-179.011	60.9403	5.88e-15	-72.2243	152.634	4.61e-35	asv0040	4.85e-14	1.68e-33	30.4701	-76.3169	0.0360721	NA	0.40143	asv0040	Bacteria	Firmicutes	Clostridia	Clostridiales	Unassigned	Unassigned	Unassigned
asv0041	6779	51	34	132.922	Abundance	1.39e-23	1.87e-06	0.0497264	asv0041	1.31	1.15	2.62e-09	5.11e-05	2.55	1.6	3.86	asv0041	0.339688	6.77e-10	-64.5301	-114.117	99.1736	2.31e-23	-114.732	100.403	1.24e-23	asv0041	2.54e-22	2.74e-22	49.5868	50.2016	0.0260521	NA	0.339688	asv0041	Bacteria	Firmicutes	Clostridia	Clostridiales	Ruminococcaceae	Unassigned	Unassigned
asv0042	587	7	4	83.8571	Abundance	2.08e-07	0.535853	0.580859	asv0042	1.89812	1.37772	2.37585	1.54138	1.34838	1.1612	5.62235	asv0042	0.337603	0.422572	-160.774	-215.894	110.241	8.68e-26	NA	NA	NA	asv0042	1.04e-24	NA	55.1206	NA	0.0240481	NA	0.337603	asv0042	Bacteria	Firmicutes	Clostridia	Clostridiales	Ruminococcaceae	Unassigned	Unassigned
asv0043	393	11	11	35.7273	Abundance	0.000138887	0.234348	0.678316	asv0043	3.53	1.87851	1.77e-07	0.000420901	6.97	2.64057	10.5	asv0043	0.336031	1.69e-08	-153.008	-180.88	55.7434	8.26e-14	-141.418	23.18	1.48e-06	asv0043	6.31e-13	1.17e-05	27.8717	-11.59	0.0380762	NA	0.336031	asv0043	Bacteria	Firmicutes	Clostridia	Clostridiales	Veillonellaceae	Veillonella	parvula
asv0044	15232	66	36	230.788	Abundance	2.44e-08	0.265191	0.977428	asv0044	4.47e-09	6.68e-05	0.251	0.501	0.511	0.715	0.762	asv0044	5.87e-09	0.329242	-85.6265	-88.3951	5.53729	0.0186154	-92.5404	13.8278	0.000200347	asv0044	0.0670416	0.00135367	2.76865	6.91391	NA	0.0160321	0.329242	asv0044	Bacteria	Firmicutes	Clostridia	Clostridiales	Unassigned	Unassigned	Unassigned
asv0045	173	8	8	21.625	Abundance	1.48e-08	0.382634	0.78267	asv0045	1.61	1.2696	1.14e-07	0.00033695	3.39	1.84175	5	asv0045	0.322123	2.27e-08	-138.75	-188.544	99.5878	1.88e-23	NA	NA	NA	asv0045	2.08e-22	NA	49.7939	NA	0.0320641	NA	0.322123	asv0045	Bacteria	Firmicutes	Clostridia	Clostridiales	Lachnospiraceae	Unassigned	Unassigned
asv0046	6806	34	22	200.176	Abundance	1.76e-07	0.00506343	0.0322918	asv0046	2.91	1.71	6.73	2.59	4.52e-09	6.72e-05	9.64	asv0046	0.302098	0.697902	-132.264	-139.486	14.4455	0.000144272	-38.0632	188.401	7.1e-43	asv0046	0.000587476	4.02e-41	7.22277	-94.2005	0.0260521	NA	0.302098	asv0046	Bacteria	Firmicutes	Clostridia	Clostridiales	Ruminococcaceae	Unassigned	Unassigned
asv0047	335	3	2	111.667	Abundance	9.83e-15	0.267343	8.34e-08	asv0047	2.48	1.57449	1.36e-08	0.000116439	6.4	2.52954	8.88	asv0047	0.279244	1.53e-09	-130.691	-268.809	276.235	4.97e-62	NA	NA	NA	asv0047	2.05e-60	NA	138.117	NA	0.0200401	NA	0.279244	asv0047	Bacteria	Firmicutes	Clostridia	Clostridiales	Lachnospiraceae	Unassigned	Unassigned
asv0048	772	12	10	64.3333	Abundance	1.11e-12	0.450577	0.229731	asv0048	2.41	1.55324	1.02e-08	0.000100886	6.77	2.60261	9.18	asv0048	0.262631	1.11e-09	-106.138	-185.14	158.003	3.09e-36	NA	NA	NA	asv0048	5.19e-35	NA	79.0014	NA	0.0260521	NA	0.262631	asv0048	Bacteria	Firmicutes	Clostridia	Clostridiales	Ruminococcaceae	Unassigned	Unassigned
asv0049	406	8	7	50.75	Abundance	6.43e-08	0.0237175	0.0999708	asv0049	2.20814	1.48598	0.692171	0.831968	5.56685	2.35942	8.46716	asv0049	0.260789	0.0817477	-131.791	-209.463	155.343	1.18e-35	NA	NA	NA	asv0049	1.96e-34	NA	77.6715	NA	0.0420842	NA	0.260789	asv0049	Bacteria	Firmicutes	Clostridia	Clostridiales	Lachnospiraceae	Ruminococcus	torques
asv0050	956	6	5	159.333	Abundance	2.68e-08	0.13215	0.331971	asv0050	5.39	2.32138	6.07e-08	0.000246413	16.1	4.00636	21.49	asv0050	0.251346	2.83e-09	-142.332	-226.149	167.634	2.43e-38	NA	NA	NA	asv0050	4.53e-37	NA	83.8169	NA	0.0140281	NA	0.251346	asv0050	Bacteria	Firmicutes	Clostridia	Clostridiales	Christensenellaceae	Unassigned	Unassigned
asv0051	111	6	4	18.5	Abundance	8.1e-11	0.745407	0.157185	asv0051	3.77	1.94201	13.8	3.71137	9.23e-05	0.00960696	17.5701	asv0051	0.214947	0.785048	-176.696	-227.816	102.239	4.92e-24	NA	NA	NA	asv0051	5.65e-23	NA	51.1194	NA	0.0440882	NA	0.214947	asv0051	Bacteria	Firmicutes	Clostridia	Clostridiales	Ruminococcaceae	Unassigned	Unassigned
asv0052	382	24	20	15.9167	Abundance	1.34e-05	0.0772983	0.695559	asv0052	1.38929	1.17868	0.0058197	0.076287	5.99711	2.4489	7.39222	asv0052	0.187939	0.000787274	-165.4	-173.793	16.7858	4.18e-05	NA	NA	NA	asv0052	0.000175353	NA	8.3929	NA	0.0380762	NA	0.187939	asv0052	Bacteria	Firmicutes	Clostridia	Clostridiales	Lachnospiraceae	Unassigned	Unassigned
asv0053	261	6	6	43.5	Abundance	4.62e-10	0.181036	0.280492	asv0053	0.925236	0.961892	2.11173	1.45318	9.19081	3.03164	12.2278	asv0053	0.0756667	0.172699	-115.191	-231.189	231.997	2.19e-52	-135.463	40.5441	1.92e-10	asv0053	6.69e-51	1.92e-09	115.998	20.272	0.0521042	0.01002	0.172699	asv0053	Bacteria	Firmicutes	Clostridia	Clostridiales	Veillonellaceae	Veillonella	parvula
asv0054	1228	13	8	94.4615	Abundance	5.67e-06	0.0750241	0.774312	asv0054	2.72629	1.65115	0.275278	0.52467	13.1925	3.63215	16.1941	asv0054	0.168351	0.0169987	-133.801	-178.582	89.5617	2.97e-21	NA	NA	NA	asv0054	3.04e-20	NA	44.7809	NA	0.0260521	NA	0.168351	asv0054	Bacteria	Firmicutes	Clostridia	Clostridiales	Unassigned	Unassigned	Unassigned
asv0055	491	9	6	54.5556	Abundance	4.36e-08	0.22131	0.504436	asv0055	0.564675	0.751449	1.72842	1.3147	11.0804	3.32872	13.3735	asv0055	0.0422235	0.129243	-156.674	-259.955	206.563	7.72e-47	-185.556	57.764	2.96e-14	asv0055	2e-45	3.74e-13	103.281	28.882	NA	0.01002	0.129243	asv0055	Bacteria	Firmicutes	Clostridia	Clostridiales	Ruminococcaceae	Oscillospira	Unassigned
asv0056	601	15	11	40.0667	Abundance	3.93e-32	1.75e-07	6.92e-17	asv0056	0.0121814	0.110369	0.402658	0.634553	2.79242	1.67105	3.20726	asv0056	0.00379807	0.125546	-24.1265	-167.873	287.494	1.75e-64	-151.82	255.388	1.74e-57	asv0056	7.64e-63	2.21e-55	143.747	127.694	NA	0.0360721	0.125546	asv0056	Bacteria	Firmicutes	Clostridia	Clostridiales	Ruminococcaceae	Faecalibacterium	prausnitzii
asv0057	2008	20	14	100.4	Abundance	6.94e-07	0.29894	0.247845	asv0057	7.88737	2.80845	2.87389	1.69526	17.9745	4.23964	28.7358	asv0057	0.274479	0.100011	-156.707	-156.837	0.259734	0.610303	-163.283	13.1511	0.000287351	asv0057	1	0.00193297	0.129867	6.57555	NA	0	0.100011	asv0057	Bacteria	Firmicutes	Clostridia	Clostridiales	Unassigned	Unassigned	Unassigned
asv0058	1368	14	13	97.7143	Abundance	5.75e-05	0.260069	0.859105	asv0058	2.45139	1.56569	0.447462	0.668926	27.8737	5.27956	30.7726	asv0058	0.0796615	0.0145409	-142.229	-164.585	44.7125	2.28e-11	-181.055	77.6521	1.23e-18	asv0058	1.48e-10	2.06e-17	22.3563	38.8261	0.0480962	NA	0.0796615	asv0058	Bacteria	Firmicutes	Clostridia	Clostridiales	Ruminococcaceae	Unassigned	Unassigned
asv0059	2445	12	10	203.75	Abundance	1.26e-09	0.459852	0.0424101	asv0059	2.44386	1.56328	0.355386	0.596142	30.6126	5.53287	33.4119	asv0059	0.0731434	0.0106365	-128.101	-173.614	91.0257	1.42e-21	NA	NA	NA	asv0059	1.48e-20	NA	45.5128	NA	0.0260521	NA	0.0731434	asv0059	Bacteria	Firmicutes	Clostridia	Clostridiales	Ruminococcaceae	Ruminococcus	Unassigned
asv0060	1689	9	6	187.667	Abundance	9.06e-12	5.25e-05	0.602376	asv0060	1.71173	1.30833	0.525944	0.72522	22.4874	4.74209	24.7251	asv0060	0.0692302	0.0212716	-114.951	-203.682	177.46	1.74e-40	NA	NA	NA	asv0060	3.5e-39	NA	88.7301	NA	0.0480962	NA	0.0692302	asv0060	Bacteria	Firmicutes	Clostridia	Clostridiales	Veillonellaceae	Megamonas	Unassigned
asv0061	1944	4	3	486	Abundance	5.29e-06	0.230121	0.79025	asv0061	3.10295	1.76152	0.277148	0.526449	41.5484	6.44581	44.9285	asv0061	0.0690642	0.00616865	-143.705	-229.607	171.805	2.99e-39	NA	NA	NA	asv0061	5.71e-38	NA	85.9024	NA	0.01002	NA	0.0690642	asv0061	Bacteria	Firmicutes	Clostridia	Clostridiales	Veillonellaceae	Dialister	Unassigned
asv0062	2093	38	24	55.0789	Abundance	1.68e-11	0.300532	0.800832	asv0062	1.21	1.10115	1.29e-08	0.000113443	16.8	4.09416	18.01	asv0062	0.0674575	7.16e-10	-92.6749	-122.694	60.0374	9.31e-15	-94.8261	4.30236	0.0380595	asv0062	7.6e-14	0.223526	30.0187	2.15118	0.0480962	NA	0.0674575	asv0062	Bacteria	Firmicutes	Clostridia	Clostridiales	Ruminococcaceae	Unassigned	Unassigned
asv0063	1406	24	17	58.5833	Abundance	7.31e-07	0.406637	0.438431	asv0063	0.735245	0.857465	2.05385	1.43312	28.3142	5.32111	31.1033	asv0063	0.0236388	0.0660331	-121.513	-159.433	75.8391	3.08e-18	-154.913	66.7996	3.01e-16	asv0063	2.94e-17	4.38e-15	37.9195	33.3998	NA	0.0180361	0.0660331	asv0063	Bacteria	Firmicutes	Clostridia	Clostridiales	Lachnospiraceae	Coprococcus	Unassigned
asv0064	1938	4	4	484.5	Abundance	0.000230673	0.666593	0.702637	asv0064	3.55036	1.88424	0.5758	0.758815	59.8473	7.7361	63.9734	asv0064	0.0554974	0.00900062	-152.054	-212.922	121.736	2.64e-28	-212.877	121.645	2.76e-28	asv0064	3.48e-27	7.66e-27	60.8681	60.8227	0.0220441	NA	0.0554974	asv0064	Bacteria	Firmicutes	Clostridia	Clostridiales	Ruminococcaceae	Oscillospira	Unassigned
asv0065	334	10	9	33.4	Abundance	6.44e-09	0.00104031	0.065631	asv0065	3.03615	1.74246	0.0984245	0.313727	2.85386	1.68934	5.98843	asv0065	0.507003	0.0164358	-135.879	-208.929	146.099	1.24e-33	NA	NA	NA	asv0065	1.91e-32	NA	73.0494	NA	0.0360721	NA	0.507003	asv0065	Bacteria	Firmicutes	Erysipelotrichi	Erysipelotrichales	Erysipelotrichaceae	Holdemania	Unassigned
asv0066	166	7	6	23.7143	Abundance	4.23e-21	0.0838363	8.59e-12	asv0066	1.52565	1.23517	2.02643	1.42353	0.80879	0.899328	4.36087	asv0066	0.349849	0.464685	-117.93	-332.187	428.515	3.42e-95	-255.845	275.831	6.08e-62	asv0066	2.01e-93	8.44e-60	214.257	137.916	0.0280561	0.00400802	0.814535	asv0066	Bacteria	Firmicutes	Bacilli	Lactobacillales	Streptococcaceae	Streptococcus	Unassigned
asv0067	768	4	2	192	Abundance	1.53e-174	8.18e-140	1.84e-160	asv0067	5.47e-07	0.00074	1.78e-14	1.33e-07	3.22e-11	5.68e-06	5.47032e-07	asv0067	0.999941	3.25e-08	306.453	-277.251	1167.41	7.39e-256	NA	NA	NA	asv0067	1.25e-253	NA	583.704	NA	0.00400802	NA	0.999941	asv0067	Bacteria	Tenericutes	Mollicutes	RF39	Unassigned	Unassigned	Unassigned
asv0002	1074	20	15	53.7	Presence	2.88e-13	0.40457	0.119501	asv0002	6.45e-09	8.03e-05	0.679	0.824	0.467	0.683	1.146	asv0002	5.63e-09	0.592647	-113.336	-157.793	88.9131	4.13e-21	-158.977	91.2812	1.25e-21	asv0002	1.88e-20	7.7e-21	44.4566	45.6406	NA	0.0220441	0.592647	asv0002	Bacteria	Bacteroidetes	Bacteroidia	Bacteroidales	Prevotellaceae	Prevotella	copri
asv0006	1460	13	10	112.308	Presence	3.01e-13	0.355135	0.182514	asv0006	1.39924	1.1829	1.43451	1.19771	0.131776	0.36301	2.96553	asv0006	0.471836	0.483728	-116.516	-174.229	115.426	6.35e-27	-181.3	129.567	5.1e-30	asv0006	3.48e-26	4.58e-29	57.7128	64.7836	0.102204	0.0320641	0.483728	asv0006	Bacteria	Bacteroidetes	Bacteroidia	Bacteroidales	Bacteroidaceae	Bacteroides	Unassigned
asv0008	1573	12	9	131.083	Presence	2.14e-15	0.819553	0.0272263	asv0008	1.32049	1.14913	1.95643	1.39873	0.0362151	0.190303	3.31314	asv0008	0.398562	0.590507	-107.781	-183.654	151.747	7.2e-35	-124.097	32.6331	1.11e-08	asv0008	4.82e-34	3.68e-08	75.8735	16.3165	0.104208	0.0380762	0.590507	asv0008	Bacteria	Bacteroidetes	Bacteroidia	Bacteroidales	Prevotellaceae	Prevotella	copri
ASV_ID	Total_Reads	Total_Children	Total_Homes	Reads_per_Child	Model	Intercept_P-value	Sex_P-value	Age_P-value	ASV_ID	Genetic_Variance	Genetic_SD	Environmental_Variance	Environmental_SD	Residual_Variance	Residual_SD	Total_Variance	ASV_ID	h2_Estimate	e2_Estimate	Full_model_LL	noGen_LL	noGen_Chi2	noGen_P-value	noEnv_LL	noEnv_Chi2	noEnv_P-value	ASV_ID	noGen_Q-value	noEnv_Q-value	noGen_deltaLL	noEnv_deltaLL	h2_P-value_permtest	e2_P-value_permtest	Total_Variance_Explained	ASV_ID	Kingdom	Phylum	Class	Order	Family	Genus	Species
asv0017	12	6	6	2	Presence	6.33e-05	0.00091805	3.76e-13	asv0017	1.28	1.13	4.15e-09	6.44e-05	0.106	0.326	1.386	asv0017	0.923571	2.99e-09	-92.7154	-202.511	219.591	1.11e-49	-208.312	231.193	3.27e-52	asv0017	1.25e-48	1.25e-50	109.795	115.597	0.0420842	NA	0.923571	asv0017	Bacteria	Firmicutes	Clostridia	Clostridiales	Ruminococcaceae	Ruminococcus	Unassigned
asv0019	40	5	5	8	Presence	1.31e-14	0.0506323	0.6212	asv0019	4.15	2.03726	9.57e-08	0.000309413	0.00885	0.0940846	4.15885	asv0019	0.997872	2.3e-08	-133.838	-209.843	152.01	6.3e-35	-239.941	212.206	4.53e-48	asv0019	4.24e-34	1.21e-46	76.005	106.103	0.00400802	NA	0.997872	asv0019	Bacteria	Firmicutes	Clostridia	Clostridiales	Lachnospiraceae	Unassigned	Unassigned
asv0020	979	20	14	48.95	Presence	6.16e-21	0.0351772	0.00763922	asv0020	0.883761	0.940086	1.0189	1.00941	0.106341	0.326099	2.009	asv0020	0.439901	0.507167	-92.3898	-150.067	115.355	6.58e-27	-102.496	20.2121	6.93e-06	asv0020	3.59e-26	1.91e-05	57.6777	10.106	0.0220441	0.0581162	0.439901	asv0020	Bacteria	Firmicutes	Clostridia	Clostridiales	Ruminococcaceae	Unassigned	Unassigned
asv0022	34	6	6	5.66667	Presence	2.21e-10	0.000579317	0.524062	asv0022	6.05	2.4601	1.29e-07	0.000358986	0.0652	0.25537	6.1152	asv0022	0.989339	2.11e-08	-170.502	-253.964	166.923	3.48e-38	NA	NA	NA	asv0022	2.55e-37	NA	83.4617	NA	0.0180361	NA	0.989339	asv0022	Bacteria	Firmicutes	Clostridia	Clostridiales	Mogibacteriaceae	Unassigned	Unassigned
asv0038	132	4	4	33	Presence	5.78e-16	0.390357	0.0360675	asv0038	2.40706	1.55147	1.57085	1.25334	0.0629461	0.250891	4.04086	asv0038	0.59568	0.388742	-130.997	-232.844	203.695	3.26e-46	-254.261	246.529	1.48e-55	asv0038	3.15e-45	6.46e-54	101.848	123.264	0.0901804	0.0440882	0.388742	asv0038	Bacteria	Firmicutes	Clostridia	Clostridiales	Lachnospiraceae	Unassigned	Unassigned
asv0043	393	11	11	35.7273	Presence	7.14e-10	0.388964	0.575023	asv0043	2.34	1.53009	1.82e-08	0.000135009	0.289	0.537828	2.629	asv0043	0.890033	6.93e-09	-143.39	-184.046	81.3121	1.93e-19	-184.574	82.3692	1.13e-19	asv0043	8.19e-19	6.41e-19	40.656	41.1846	0.0400802	NA	0.890033	asv0043	Bacteria	Firmicutes	Clostridia	Clostridiales	Veillonellaceae	Veillonella	parvula
asv0044	15232	66	36	230.788	Presence	4.99e-29	0.539675	0.616952	asv0044	5.89e-10	2.43e-05	0.0764	0.27648	0.111	0.333458	0.1874	asv0044	3.14e-09	0.407393	-29.0725	-29.7413	1.33773	0.247434	-37.8136	17.4822	2.9e-05	asv0044	0.388317	7.57e-05	0.668866	8.74112	NA	0.0180361	0.407393	asv0044	Bacteria	Firmicutes	Clostridia	Clostridiales	Unassigned	Unassigned	Unassigned
asv0048	772	12	10	64.3333	Presence	2.25e-13	0.4607	0.430051	asv0048	3.21	1.79109	2.29e-08	0.00015118	0.173	0.415421	3.383	asv0048	0.948951	6.76e-09	-127.803	-181.39	107.174	4.08e-25	NA	NA	NA	asv0048	2.06e-24	NA	53.5872	NA	0.0220441	NA	0.948951	asv0048	Bacteria	Firmicutes	Clostridia	Clostridiales	Ruminococcaceae	Unassigned	Unassigned
asv0054	1228	13	8	94.4615	Presence	8.86e-13	0.0545717	0.883432	asv0054	0.523939	0.723836	2.83969	1.68514	0.169306	0.411468	3.53293	asv0054	0.148301	0.803776	-140.694	-175.293	69.1988	8.9e-17	-161.387	41.3858	1.25e-10	asv0054	3.41e-16	4.44e-10	34.5994	20.6929	0.124248	0.00801603	0.803776	asv0054	Bacteria	Firmicutes	Clostridia	Clostridiales	Unassigned	Unassigned	Unassigned
asv0063	1406	24	17	58.5833	Presence	1.06e-29	0.0190133	0.422028	asv0063	1.28e-09	3.58e-05	0.236	0.486	0.126	0.355	0.362	asv0063	3.54e-09	0.651574	-34.3937	-150.569	232.351	1.83e-52	-117.181	165.575	6.85e-38	asv0063	2.2e-51	9.94e-37	116.176	82.7873	NA	0.00601202	0.651574	asv0063	Bacteria	Firmicutes	Clostridia	Clostridiales	Lachnospiraceae	Coprococcus	Unassigned
asv0068	41	2	2	20.5	Presence	4.16e-17	1.13e-08	9.52e-06	asv0068	4.54	2.13105	3.07e-08	0.000175109	0.00509	0.0713439	4.54509	asv0068	0.99888	6.74e-09	-170.356	-749.361	1158.01	8.15e-254	NA	NA	NA	asv0068	2.49e-251	NA	579.005	NA	0.0160321	NA	0.99888	asv0068	Bacteria	Bacteroidetes	Bacteroidia	Bacteroidales	Bacteroidaceae	Bacteroides	uniformis
asv0069	428	5	5	85.6	Presence	2.37e-23	9.39e-12	4.78e-09	asv0069	3.38	1.83843	1.09e-08	0.000104515	0.0192	0.138522	3.3992	asv0069	0.994355	3.21e-09	-108.245	-214.698	212.906	3.19e-48	-209.107	201.725	8.78e-46	asv0069	3.45e-47	2.06e-44	106.453	100.862	0.0140281	NA	0.994355	asv0069	Bacteria	Bacteroidetes	Bacteroidia	Bacteroidales	Barnesiellaceae	Unassigned	Unassigned
asv0070	1087	8	5	135.875	Presence	8.4e-18	0.955799	6.47e-05	asv0070	2.18e-08	0.00014766	3.27	1.80911	0.149	0.385558	3.419	asv0070	6.37e-09	0.956553	-143.09	-202.982	119.786	7.05e-28	-216.759	147.339	6.62e-34	asv0070	3.91e-27	7.43e-33	59.8928	73.6697	NA	0.00200401	0.956553	asv0070	Bacteria	Bacteroidetes	Bacteroidia	Bacteroidales	Bacteroidaceae	Bacteroides	ovatus
asv0071	404	8	6	50.5	Presence	2.98e-12	0.0991619	0.0357576	asv0071	0.06886	0.262412	3.08344	1.75597	0.105312	0.324518	3.25761	asv0071	0.0211382	0.946534	-133.32	-209.718	152.796	4.25e-35	-193.621	120.603	4.67e-28	asv0071	2.87e-34	3.85e-27	76.3978	60.3017	NA	0.00200401	0.946534	asv0071	Bacteria	Bacteroidetes	Bacteroidia	Bacteroidales	Prevotellaceae	Prevotella	copri
asv0072	1964	10	6	196.4	Presence	1.59e-14	0.71569	0.839993	asv0072	1.05e-07	0.000324788	2.55	1.59721	0.234	0.484075	2.784	asv0072	3.79e-08	0.915872	-130.367	-194.27	127.805	1.24e-29	-174.871	89.0083	3.93e-21	asv0072	7.17e-29	2.34e-20	63.9025	44.5042	NA	0.00200401	0.915872	asv0072	Bacteria	Bacteroidetes	Bacteroidia	Bacteroidales	Bacteroidaceae	Bacteroides	Unassigned
asv0073	1746	4	4	436.5	Presence	9.88e-17	0.929368	2.75e-06	asv0073	5.78283	2.40475	0.506028	0.711356	0.0754784	0.274733	6.36434	asv0073	0.908631	0.0795098	-151.008	-207.223	112.431	2.87e-26	NA	NA	NA	asv0073	1.52e-25	NA	56.2157	NA	0.0340681	NA	0.908631	asv0073	Bacteria	Bacteroidetes	Bacteroidia	Bacteroidales	Porphyromonadaceae	Parabacteroides	distasonis
asv0074	3412	8	5	426.5	Presence	2.99e-15	0.696304	0.00250674	asv0074	2.05e-09	4.53e-05	1.63	1.28	0.179	0.424	1.809	asv0074	1.13e-09	0.900763	-139.621	-232.12	184.998	3.93e-42	-193.114	106.985	4.48e-25	asv0074	3.26e-41	3.21e-24	92.4991	53.4927	NA	0.00200401	0.900763	asv0074	Bacteria	Bacteroidetes	Bacteroidia	Bacteroidales	Barnesiellaceae	Unassigned	Unassigned
asv0075	1892	8	5	236.5	Presence	5.71e-17	0.130592	0.012987	asv0075	2.35e-09	4.85e-05	2.35	1.53	0.304	0.551	2.654	asv0075	8.86e-10	0.885321	-128.526	-212.549	168.046	1.98e-38	-181.563	106.073	7.11e-25	asv0075	1.51e-37	5.03e-24	84.0232	53.0365	NA	0.00200401	0.885321	asv0075	Bacteria	Bacteroidetes	Bacteroidia	Bacteroidales	Paraprevotellaceae	Paraprevotella	Unassigned
asv0076	2105	20	16	105.25	Presence	2.97e-17	0.0436547	0.294479	asv0076	3.54e-09	5.95e-05	1.78	1.34	0.326	0.571	2.106	asv0076	1.68e-09	0.845203	-109.645	-153.972	88.6527	4.71e-21	-135.936	52.5817	4.13e-13	asv0076	2.13e-20	1.72e-12	44.3264	26.2909	NA	0	0.845203	asv0076	Bacteria	Bacteroidetes	Bacteroidia	Bacteroidales	Bacteroidaceae	Bacteroides	fragilis
asv0077	963	5	3	192.6	Presence	5.84e-17	0.375337	0.0538967	asv0077	0.702578	0.838199	3.87642	1.96886	0.035963	0.189639	4.61496	asv0077	0.152239	0.839968	-141.555	-238.574	194.039	4.18e-44	-213.629	144.148	3.3e-33	asv0077	3.71e-43	3.42e-32	97.0197	72.0742	0.116232	0.012024	0.839968	asv0077	Bacteria	Bacteroidetes	Bacteroidia	Bacteroidales	Odoribacteraceae	Butyricimonas	Unassigned
asv0078	6581	23	15	286.13	Presence	2.78e-15	0.281569	0.523856	asv0078	2.59e-09	5.09e-05	1.5	1.23	0.313	0.559	1.813	asv0078	1.42e-09	0.827746	-110.628	-151.539	81.8216	1.49e-19	-158.452	95.6481	1.37e-22	asv0078	6.37e-19	8.86e-22	40.9108	47.824	NA	0	0.827746	asv0078	Bacteria	Bacteroidetes	Bacteroidia	Bacteroidales	Bacteroidaceae	Bacteroides	Unassigned
asv0079	4848	23	16	210.783	Presence	7.39e-18	0.0171707	0.125113	asv0079	3.27e-08	0.000180762	1.4	1.18205	0.312	0.558601	1.712	asv0079	1.91e-08	0.817446	-103.149	-151.252	96.2066	1.03e-22	-148.081	89.8644	2.55e-21	asv0079	4.87e-22	1.53e-20	48.1033	44.9322	NA	0.00200401	0.817446	asv0079	Bacteria	Bacteroidetes	Bacteroidia	Bacteroidales	Bacteroidaceae	Bacteroides	ovatus
asv0080	480	5	3	96	Presence	7.85e-18	0.00838105	0.0532624	asv0080	0.595373	0.771604	2.62582	1.62044	0.0465701	0.215801	3.26776	asv0080	0.182196	0.803553	-128.361	-247.55	238.378	8.88e-54	-205.384	154.047	2.26e-35	asv0080	1.1e-52	2.74e-34	119.189	77.0233	0.130261	0.01002	0.803553	asv0080	Bacteria	Bacteroidetes	Bacteroidia	Bacteroidales	Bacteroidaceae	Bacteroides	Unassigned
asv0081	18230	12	9	1519.17	Presence	2.71e-07	0.460797	0.198504	asv0081	0.408842	0.639407	2.32681	1.52539	0.244556	0.494526	2.98021	asv0081	0.137185	0.780755	-160.671	-201.358	81.3742	1.87e-19	-170.36	19.3794	1.07e-05	asv0081	7.95e-19	2.91e-05	40.6871	9.6897	0.118236	0.0180361	0.780755	asv0081	Bacteria	Bacteroidetes	Bacteroidia	Bacteroidales	Bacteroidaceae	Bacteroides	Unassigned
asv0082	3908	25	18	156.32	Presence	7.43e-17	0.185406	0.0418269	asv0082	0.336733	0.580287	0.613375	0.783183	0.272868	0.522367	1.22298	asv0082	0.275339	0.501543	-103.906	-135.042	62.2705	2.99e-15	-133.313	58.8126	1.73e-14	asv0082	1.09e-14	7.72e-14	31.1352	29.4063	0.0160321	0.0400802	0.776882	asv0082	Bacteria	Bacteroidetes	Bacteroidia	Bacteroidales	Bacteroidaceae	Bacteroides	Unassigned
asv0083	30524	32	21	953.875	Presence	8.66e-19	0.0368498	0.0863365	asv0083	5.87e-09	7.66e-05	0.979	0.99	0.31	0.557	1.289	asv0083	4.55e-09	0.759426	-91.5401	-130.226	77.371	1.42e-18	-128.33	73.579	9.67e-18	asv0083	5.78e-18	5.01e-17	38.6855	36.7895	NA	0	0.759426	asv0083	Bacteria	Bacteroidetes	Bacteroidia	Bacteroidales	Bacteroidaceae	Bacteroides	Unassigned
asv0084	5813	28	19	207.607	Presence	1.92e-18	0.870852	0.011556	asv0084	1.41e-08	0.000118931	0.696	0.834309	0.347	0.588703	1.043	asv0084	1.36e-08	0.667603	-91.7187	-129.04	74.6422	5.64e-18	-131.34	79.2419	5.5e-19	asv0084	2.24e-17	3.01e-18	37.3211	39.621	NA	0.00200401	0.667603	asv0084	Bacteria	Bacteroidetes	Bacteroidia	Bacteroidales	Bacteroidaceae	Bacteroides	uniformis
asv0085	5773	27	21	213.815	Presence	5.6e-15	0.416309	0.0837126	asv0085	0.875	0.935409	2.41e-08	0.000155129	0.444	0.666109	1.319	asv0085	0.663529	1.82e-08	-112.436	-159.824	94.7758	2.13e-22	-118.197	11.5223	0.000687645	asv0085	9.95e-22	0.00163049	47.3879	5.76117	0	NA	0.663529	asv0085	Bacteria	Bacteroidetes	Bacteroidia	Bacteroidales	Rikenellaceae	Unassigned	Unassigned
asv0086	1720	6	4	286.667	Presence	3.75e-16	2.4e-06	0.000502355	asv0086	1.23862	1.11293	2.06761	1.43792	0.0523491	0.228799	3.35858	asv0086	0.368793	0.61562	-146.687	-284.877	276.379	4.62e-62	-217.753	142.131	9.1e-33	asv0086	7.84e-61	9.2e-32	138.19	71.0655	0.12024	0.0180361	0.61562	asv0086	Bacteria	Bacteroidetes	Bacteroidia	Bacteroidales	Rikenellaceae	Unassigned	Unassigned
asv0087	20519	58	33	353.776	Presence	1.67e-25	0.617716	0.0269109	asv0087	1.46e-09	3.82e-05	0.229	0.479008	0.164	0.405266	0.393	asv0087	3.71e-09	0.582817	-50.8887	-57.2845	12.7916	0.000348178	-58.1891	14.6008	0.000132856	asv0087	0.000670451	0.000334771	6.3958	7.30041	NA	0.00200401	0.582817	asv0087	Bacteria	Bacteroidetes	Bacteroidia	Bacteroidales	Bacteroidaceae	Bacteroides	ovatus
asv0088	6210	23	17	270	Presence	1.55e-16	0.0976892	0.0767035	asv0088	3.53e-08	0.000187824	0.547	0.739689	0.397	0.629786	0.944	asv0088	3.74e-08	0.579738	-101.233	-140.157	77.8471	1.11e-18	-134.494	66.5215	3.46e-16	asv0088	4.54e-18	1.67e-15	38.9235	33.2608	NA	0.0240481	0.579738	asv0088	Bacteria	Bacteroidetes	Bacteroidia	Bacteroidales	Bacteroidaceae	Bacteroides	ovatus
asv0089	1493	23	17	64.913	Presence	1.36e-12	0.85839	0.557238	asv0089	1.29e-08	0.000113702	0.469	0.684796	0.561	0.74886	1.03	asv0089	1.26e-08	0.455404	-119.103	-136.187	34.1684	5.05e-09	-146.706	55.2059	1.09e-13	asv0089	1.33e-08	4.65e-13	17.0842	27.6029	NA	0.0440882	0.455404	asv0089	Bacteria	Bacteroidetes	Bacteroidia	Bacteroidales	Prevotellaceae	Prevotella	copri
asv0090	61350	45	26	1363.33	Presence	2.08e-20	0.780709	0.529112	asv0090	2.23e-09	4.72e-05	0.262	0.512	0.335	0.579	0.597	asv0090	3.73e-09	0.439064	-74.9542	-76.4496	2.99092	0.0837327	-93.4506	36.9929	1.19e-09	asv0090	0.135301	4.05e-09	1.49546	18.4964	NA	0	0.439064	asv0090	Bacteria	Bacteroidetes	Bacteroidia	Bacteroidales	Bacteroidaceae	Bacteroides	uniformis
asv0091	5694	28	20	203.357	Presence	4.73e-14	0.796952	0.655171	asv0091	6.35e-09	7.97e-05	0.32	0.565	0.542	0.736	0.862	asv0091	7.37e-09	0.370901	-109.682	-125.57	31.7778	1.73e-08	-132.963	46.5638	8.87e-12	asv0091	4.42e-08	3.36e-11	15.8889	23.2819	NA	0.0420842	0.370901	asv0091	Bacteria	Bacteroidetes	Bacteroidia	Bacteroidales	Prevotellaceae	Prevotella	copri
asv0092	8442	35	25	241.2	Presence	1.48e-17	0.698179	0.0654395	asv0092	5.96e-09	7.72e-05	0.209	0.457302	0.444	0.666093	0.653	asv0092	9.14e-09	0.320349	-93.2643	-121.348	56.168	6.65e-14	-117.419	48.3098	3.64e-12	asv0092	2.25e-13	1.44e-11	28.084	24.1549	NA	0.0380762	0.320349	asv0092	Bacteria	Bacteroidetes	Bacteroidia	Bacteroidales	Porphyromonadaceae	Parabacteroides	distasonis
asv0093	2208	31	23	71.2258	Presence	3.44e-14	0.978972	0.265231	asv0093	8.23e-09	9.07e-05	0.287	0.536	0.617	0.785	0.904	asv0093	9.1e-09	0.317866	-112.484	-118.959	12.9505	0.000319842	-117.814	10.66	0.0010948	asv0093	0.000618226	0.00253682	6.47523	5.32998	NA	0.0460922	0.317866	asv0093	Bacteria	Bacteroidetes	Bacteroidia	Bacteroidales	Bacteroidaceae	Bacteroides	Unassigned
asv0094	8105	61	37	132.869	Presence	1.2e-23	0.479373	0.341759	asv0094	0.0611	0.247	1.11e-09	3.34e-05	0.217	0.466	0.2781	asv0094	0.219817	4.01e-09	-55.1566	-176.981	243.65	6.29e-55	NA	NA	NA	asv0094	8.43e-54	NA	121.825	NA	0.0300601	NA	0.219817	asv0094	Bacteria	Bacteroidetes	Bacteroidia	Bacteroidales	Bacteroidaceae	Bacteroides	Unassigned
asv0095	2976	23	15	129.391	Presence	2.29e-12	0.599007	0.581997	asv0095	0.0632229	0.251442	0.132268	0.363687	0.5375	0.733144	0.732991	asv0095	0.0862533	0.18045	-124.829	-143.837	38.015	7.02e-10	-140.761	31.8629	1.65e-08	asv0095	1.96e-09	5.38e-08	19.0075	15.9315	0.0200401	0.0841683	0.0862533	asv0095	Bacteria	Bacteroidetes	Bacteroidia	Bacteroidales	Rikenellaceae	Unassigned	Unassigned
asv0096	3759	28	20	134.25	Presence	1.33e-43	0.00460345	6.67e-06	asv0096	0.304	0.552	0.222	0.471	2.16e-11	4.65e-06	0.526	asv0096	0.577951	0.422049	-24.5447	-125.176	201.262	1.11e-45	-144.893	240.697	2.77e-54	asv0096	1.05e-44	1.17e-52	100.631	120.349	0.00400802	0.0400802	1	asv0096	Bacteria	Actinobacteria	Actinobacteria	Bifidobacteriales	Bifidobacteriaceae	Bifidobacterium	adolescentis
asv0097	632	7	7	90.2857	Presence	4.03e-21	0.0908149	1.35e-05	asv0097	1.56555	1.25122	0.0840624	0.289935	0.0646054	0.254176	1.71422	asv0097	0.913274	0.0490382	-100.579	-203.043	204.928	1.76e-46	-214.2	227.241	2.38e-51	asv0097	1.73e-45	8.45e-50	102.464	113.621	0.0360721	NA	0.913274	asv0097	Bacteria	Actinobacteria	Actinobacteria	Bifidobacteriales	Bifidobacteriaceae	Bifidobacterium	adolescentis
asv0098	1873	25	17	74.92	Presence	2.88e-18	0.163638	0.1651	asv0098	0.565127	0.751749	0.757351	0.870259	0.242245	0.492184	1.56472	asv0098	0.361168	0.484016	-94.2625	-137.063	85.6017	2.2e-20	-148.374	108.222	2.4e-25	asv0098	9.71e-20	1.74e-24	42.8009	54.1111	0.01002	0.0280561	0.845183	asv0098	Bacteria	Actinobacteria	Actinobacteria	Bifidobacteriales	Bifidobacteriaceae	Bifidobacterium	adolescentis
asv0099	99	3	3	33	Presence	6.29e-14	0.667572	0.506233	asv0099	0.616446	0.785141	1.48186	1.21732	0.138964	0.372779	2.23727	asv0099	0.275535	0.662351	-131.46	-225.919	188.916	5.48e-43	-215.473	168.025	2e-38	asv0099	4.7e-42	3.05e-37	94.4581	84.0123	0.118236	0.0180361	0.662351	asv0099	Bacteria	Actinobacteria	Actinobacteria	Bifidobacteriales	Bifidobacteriaceae	Bifidobacterium	adolescentis
asv0100	6114	39	26	156.769	Presence	8.38e-20	0.0419007	0.607988	asv0100	1.84e-09	4.29e-05	0.401	0.634	0.307	0.554	0.708	asv0100	2.59e-09	0.56702	-79.4792	-110.603	62.2477	3.03e-15	-94.1884	29.4183	5.83e-08	asv0100	1.1e-14	1.84e-07	31.1239	14.7092	NA	0.00400802	0.56702	asv0100	Bacteria	Actinobacteria	Actinobacteria	Bifidobacteriales	Bifidobacteriaceae	Bifidobacterium	Unassigned
asv0101	456	19	14	24	Presence	3.65e-15	0.610995	0.0195671	asv0101	8.63e-09	9.29e-05	0.457	0.676	0.485	0.697	0.942	asv0101	9.17e-09	0.484641	-111.607	-155.947	88.6802	4.64e-21	-187.009	150.803	1.16e-34	asv0101	2.1e-20	1.36e-33	44.3401	75.4014	NA	0.0460922	0.484641	asv0101	Bacteria	Actinobacteria	Actinobacteria	Bifidobacteriales	Bifidobacteriaceae	Bifidobacterium	Unassigned
asv0102	3971	29	20	136.931	Presence	1.47e-15	0.674919	0.351875	asv0102	7.89e-09	8.89e-05	0.374	0.611	0.498	0.705	0.872	asv0102	9.06e-09	0.429017	-103.686	-126.778	46.1843	1.08e-11	-122.622	37.871	7.56e-10	asv0102	3.27e-11	2.58e-09	23.0922	18.9355	NA	0.0360721	0.429017	asv0102	Bacteria	Actinobacteria	Actinobacteria	Bifidobacteriales	Bifidobacteriaceae	Bifidobacterium	Unassigned
asv0103	3005	20	12	150.25	Presence	1.68e-14	0.816521	0.0519916	asv0103	1.23e-08	0.000110714	0.843	0.918074	0.536	0.732238	1.379	asv0103	8.89e-09	0.611197	-131.148	-159.012	55.7281	8.32e-14	-143.556	24.8171	6.3e-07	asv0103	2.8e-13	1.85e-06	27.864	12.4085	NA	0.0160321	0.611197	asv0103	Bacteria	Proteobacteria	Betaproteobacteria	Burkholderiales	Alcaligenaceae	Sutterella	Unassigned
asv0104	11986	31	18	386.645	Presence	5.97e-17	0.405651	0.0168854	asv0104	3.33e-09	5.77e-05	0.24	0.489	0.451	0.671	0.691	asv0104	4.82e-09	0.346997	-97.427	-139.767	84.6796	3.51e-20	-122.903	50.9522	9.46e-13	asv0104	1.54e-19	3.88e-12	42.3398	25.4761	NA	0.0420842	0.346997	asv0104	Bacteria	Proteobacteria	Betaproteobacteria	Burkholderiales	Alcaligenaceae	Sutterella	Unassigned
asv0105	3770	19	15	198.421	Presence	2.1e-52	0.266615	6.2e-11	asv0105	0.479	0.692	1.11e-12	1.05e-06	1.27e-12	1.13e-06	0.479	asv0105	1	2.32e-12	-22.2724	-142.284	240.023	3.89e-54	-158.635	272.725	2.89e-61	asv0105	4.91e-53	1.58e-59	120.011	136.362	0	NA	1	asv0105	Bacteria	Firmicutes	Clostridia	Clostridiales	Ruminococcaceae	Unassigned	Unassigned
asv0106	17	3	3	5.66667	Presence	1.93e-23	3.3e-13	1.07e-07	asv0106	10.8	3.29	3.1e-11	5.57e-06	1.49e-11	3.86e-06	10.8	asv0106	1	2.87e-12	-167.235	-306.872	279.273	1.08e-62	NA	NA	NA	asv0106	1.87e-61	NA	139.637	NA	0.00801603	NA	1	asv0106	Bacteria	Firmicutes	Clostridia	Clostridiales	Lachnospiraceae	Coprococcus	Unassigned
asv0107	35	3	3	11.6667	Presence	0.150306	3.85e-108	4.49e-09	asv0107	7.19	2.68	1.87e-23	4.33e-12	1.49e-23	3.86e-12	7.19	asv0107	1	2.6e-24	-568.562	-572.498	7.87252	0.00501916	NA	NA	NA	asv0107	0.00880949	NA	3.93626	NA	0.0140281	NA	1	asv0107	Bacteria	Firmicutes	Clostridia	Clostridiales	Lachnospiraceae	Unassigned	Unassigned
asv0108	15	3	3	5	Presence	1.04e-51	1.08e-130	8.96e-63	asv0108	0.613	0.783	3.27e-25	5.72e-13	5.26e-25	7.25e-13	0.613	asv0108	1	5.33e-25	-572.336	-784.171	423.67	3.88e-94	NA	NA	NA	asv0108	1.16e-92	NA	211.835	NA	0.0140281	NA	1	asv0108	Bacteria	Firmicutes	Clostridia	Clostridiales	Ruminococcaceae	Unassigned	Unassigned
asv0109	18	2	2	9	Presence	2.44e-88	2.77e-133	1.6e-87	asv0109	0.0182	0.135	3.7e-25	6.08e-13	1.49e-25	3.86e-13	0.0182	asv0109	1	2.04e-23	-453.895	-533.401	159.011	1.86e-36	NA	NA	NA	asv0109	1.3e-35	NA	79.5055	NA	0.0260521	NA	1	asv0109	Bacteria	Firmicutes	Clostridia	Clostridiales	Lachnospiraceae	Unassigned	Unassigned
asv0110	422	28	17	15.0714	Presence	6.35e-185	4.07e-175	1.67e-132	asv0110	6.9e-10	2.63e-05	4.76e-17	6.9e-09	4.9e-14	2.21e-07	6.90049e-10	asv0110	0.999929	6.9e-08	735.026	-151.237	1772.53	0	-129.522	1729.1	0	asv0110	0	0	886.263	864.549	0	NA	0.999929	asv0110	Bacteria	Firmicutes	Clostridia	Clostridiales	Lachnospiraceae	Unassigned	Unassigned
asv0111	8	4	4	2	Presence	2.05e-18	1.28e-06	8.59e-08	asv0111	3.99	1.99797	1.64e-07	0.000405581	0.0107	0.103279	4.0007	asv0111	0.997335	4.11e-08	-147.19	-237.284	180.187	4.41e-41	NA	NA	NA	asv0111	3.58e-40	NA	90.0934	NA	0.012024	NA	0.997335	asv0111	Bacteria	Firmicutes	Clostridia	Clostridiales	Christensenellaceae	Unassigned	Unassigned
asv0112	11	3	3	3.66667	Presence	3.43e-13	0.642735	0.972801	asv0112	3.74	1.93306	5.99e-08	0.000244656	0.0162	0.127246	3.7562	asv0112	0.995686	1.59e-08	-138.148	-225.909	175.522	4.6e-40	-116.248	43.8008	3.64e-11	asv0112	3.66e-39	1.35e-10	87.761	-21.9004	0.0180361	NA	0.995686	asv0112	Bacteria	Firmicutes	Clostridia	Clostridiales	Ruminococcaceae	Unassigned	Unassigned
asv0113	29	7	6	4.14286	Presence	3.75e-12	0.0175625	0.571312	asv0113	7.32	2.7051	4.39e-08	0.000209582	0.032	0.179017	7.352	asv0113	0.99564	5.98e-09	-153.971	-200.394	92.8454	5.65e-22	NA	NA	NA	asv0113	2.61e-21	NA	46.4227	NA	0.00400802	NA	0.99564	asv0113	Bacteria	Firmicutes	Clostridia	Clostridiales	Ruminococcaceae	Ruminococcus	Unassigned
asv0114	14	2	2	7	Presence	1.04e-09	0.809096	0.000449253	asv0114	4.31	2.07576	1.67e-07	0.000408156	0.021	0.145016	4.331	asv0114	0.995143	3.85e-08	-182.228	-891.158	1417.86	2.76413697495285e-310	NA	NA	NA	asv0114	1.41e-307	NA	708.93	NA	0.0260521	NA	0.995143	asv0114	Bacteria	Firmicutes	Clostridia	Clostridiales	Lachnospiraceae	Dorea	Unassigned
asv0115	8	3	3	2.66667	Presence	2.12e-13	0.0166971	0.0106409	asv0115	4.57	2.13788	2.52e-07	0.000502346	0.0231	0.152007	4.5931	asv0115	0.99497	5.49e-08	-162.196	-233.215	142.037	9.54e-33	NA	NA	NA	asv0115	6.1e-32	NA	71.0187	NA	0.0260521	NA	0.99497	asv0115	Bacteria	Firmicutes	Clostridia	Clostridiales	Lachnospiraceae	Coprococcus	Unassigned
asv0116	44	6	6	7.33333	Presence	2.38e-11	0.0202947	0.15936	asv0116	5.83	2.41471	6.74e-08	0.000259597	0.0365	0.190989	5.8665	asv0116	0.993783	1.15e-08	-149.488	-801.376	1303.78	1.71e-285	-190.126	81.2768	1.96e-19	asv0116	6.53e-283	1.09e-18	651.888	40.6384	0.00601202	NA	0.993783	asv0116	Bacteria	Firmicutes	Clostridia	Clostridiales	Mogibacteriaceae	Unassigned	Unassigned
asv0117	8	3	3	2.66667	Presence	1.53e-20	0.0536063	2.55e-09	asv0117	3.45	1.85835	5.38e-08	0.000231956	0.0368	0.19185	3.4868	asv0117	0.989455	1.54e-08	-131.991	-252.682	241.381	1.97e-54	-214.771	165.56	6.9e-38	asv0117	2.57e-53	9.94e-37	120.69	82.7798	0.0180361	NA	0.989455	asv0117	Bacteria	Firmicutes	Clostridia	Clostridiales	Mogibacteriaceae	Unassigned	Unassigned
asv0118	390	8	5	48.75	Presence	8.31e-24	1.06e-05	2.6e-07	asv0118	8.21e-10	2.87e-05	3.81	1.95299	0.0511	0.226116	3.8611	asv0118	2.13e-10	0.986772	-127.442	-265.375	275.866	5.98e-62	-217.811	180.738	3.34e-41	asv0118	9.93e-61	5.86e-40	137.933	90.3688	NA	0	0.986772	asv0118	Bacteria	Firmicutes	Clostridia	Clostridiales	Veillonellaceae	Phascolarctobacterium	Unassigned
asv0119	11	3	3	3.66667	Presence	1.87e-20	1.53e-13	1.85e-09	asv0119	4.6	2.14574	3.43e-08	0.000185188	0.0711	0.266596	4.6711	asv0119	0.984798	7.34e-09	-144.334	-220.042	151.417	8.5e-35	-242.636	196.604	1.15e-44	asv0119	5.67e-34	2.58e-43	75.7083	98.3018	0.0260521	NA	0.984798	asv0119	Bacteria	Firmicutes	Clostridia	Clostridiales	Unassigned	Unassigned	Unassigned
asv0120	22	7	7	3.14286	Presence	7.1e-15	0.0033644	0.122178	asv0120	3.35	1.82966	1.6e-08	0.000126492	0.0541	0.232525	3.4041	asv0120	0.984106	4.7e-09	-125.782	-194.432	137.299	1.04e-31	-196.513	141.461	1.28e-32	asv0120	6.43e-31	1.27e-31	68.6496	70.7307	0.01002	NA	0.984106	asv0120	Bacteria	Firmicutes	Clostridia	Clostridiales	Lachnospiraceae	Unassigned	Unassigned
asv0121	169	4	4	42.25	Presence	4.16e-20	0.76547	0.790547	asv0121	2.49	1.58	8.97e-09	9.47e-05	0.0418	0.204	2.5318	asv0121	0.983538	3.54e-09	-105.066	-216.33	222.528	2.54e-50	-203.878	197.624	6.89e-45	asv0121	2.87e-49	1.59e-43	111.264	98.8119	0.0260521	NA	0.983538	asv0121	Bacteria	Firmicutes	Clostridia	Clostridiales	Lachnospiraceae	Unassigned	Unassigned
asv0122	380	14	10	27.1429	Presence	5.29e-15	0.283467	0.000287209	asv0122	6.16	2.48292	6.02e-08	0.000245268	0.105	0.323589	6.265	asv0122	0.983299	9.59e-09	-152.696	-167.419	29.4445	5.75e-08	-187.076	68.76	1.11e-16	asv0122	1.43e-07	5.52e-16	14.7223	34.38	0.00400802	NA	0.983299	asv0122	Bacteria	Firmicutes	Clostridia	Clostridiales	Ruminococcaceae	Unassigned	Unassigned
asv0123	460	11	10	41.8182	Presence	6.76e-13	0.141436	0.038076	asv0123	2.96	1.72043	2.34e-08	0.000153091	0.0607	0.246429	3.0207	asv0123	0.979896	7.76e-09	-117.083	-181.512	128.857	7.29e-30	-195.493	156.82	5.6e-36	asv0123	4.27e-29	7.13e-35	64.4285	78.4099	0.0200401	NA	0.979896	asv0123	Bacteria	Firmicutes	Clostridia	Clostridiales	Ruminococcaceae	Oscillospira	Unassigned
asv0124	22	7	5	3.14286	Presence	3.62e-20	0.302717	0.000341272	asv0124	2.79	1.66935	1.69e-08	0.000130107	0.0663	0.257488	2.8563	asv0124	0.976761	5.93e-09	-119.407	-203.204	167.594	2.48e-38	-117.801	3.21095	0.0731472	asv0124	1.87e-37	0.14639	83.7972	-1.60547	0.0220441	NA	0.976761	asv0124	Bacteria	Firmicutes	Clostridia	Clostridiales	Ruminococcaceae	Ruminococcus	Unassigned
asv0125	2169	11	10	197.182	Presence	1.27e-12	0.00806685	0.609647	asv0125	3.36	1.83201	7.05e-08	0.000265548	0.122	0.349905	3.482	asv0125	0.964805	2.03e-08	-128.292	-184.19	111.797	3.96e-26	-185.389	114.194	1.18e-26	asv0125	2.09e-25	9.29e-26	55.8983	57.097	0.012024	NA	0.964805	asv0125	Bacteria	Firmicutes	Clostridia	Clostridiales	Ruminococcaceae	Unassigned	Unassigned
asv0126	50	8	7	6.25	Presence	1.15e-08	0.502918	0.604627	asv0126	3.45942	1.85995	0.00987016	0.0993487	0.146762	0.383095	3.61605	asv0126	0.956684	0.00272954	-151.451	-194.751	86.6008	1.33e-20	-191.932	80.9622	2.3e-19	asv0126	5.96e-20	1.27e-18	43.3004	40.4811	0.0220441	NA	0.956684	asv0126	Bacteria	Firmicutes	Clostridia	Clostridiales	Ruminococcaceae	Unassigned	Unassigned
asv0127	1761	11	9	160.091	Presence	6.35e-28	4.83e-06	4.93e-06	asv0127	0.779	0.882538	4.73e-07	0.00068751	0.036	0.189752	0.815	asv0127	0.955814	5.8e-07	-61.4454	-174.46	226.029	4.38e-51	-206.43	289.968	5.05e-65	asv0127	5.11e-50	3.21e-63	113.014	144.984	0.0220441	NA	0.955814	asv0127	Bacteria	Firmicutes	Clostridia	Clostridiales	Ruminococcaceae	Unassigned	Unassigned
ASV_ID	Total_Reads	Total_Children	Total_Homes	Reads_per_Child	Model	Intercept_P-value	Sex_P-value	Age_P-value	ASV_ID	Genetic_Variance	Genetic_SD	Environmental_Variance	Environmental_SD	Residual_Variance	Residual_SD	Total_Variance	ASV_ID	h2_Estimate	e2_Estimate	Full_model_LL	noGen_LL	noGen_Chi2	noGen_P-value	noEnv_LL	noEnv_Chi2	noEnv_P-value	ASV_ID	noGen_Q-value	noEnv_Q-value	noGen_deltaLL	noEnv_deltaLL	h2_P-value_permtest	e2_P-value_permtest	Total_Variance_Explained	ASV_ID	Kingdom	Phylum	Class	Order	Family	Genus	Species
asv0128	91	8	7	11.375	Presence	5.61e-11	0.00388099	0.177738	asv0128	6.55e-09	8.09e-05	2.86	1.69	0.154	0.393	3.014	asv0128	2.18e-09	0.948829	-144.057	-277.853	267.593	3.8e-60	-201.681	115.248	6.94e-27	asv0128	5.92e-59	5.52e-26	133.796	57.6242	NA	0.00200401	0.948829	asv0128	Bacteria	Firmicutes	Clostridia	Clostridiales	Ruminococcaceae	Ruminococcus	Unassigned
asv0129	41307	67	37	616.522	Presence	2.44e-36	0.281758	0.261673	asv0129	0.274	0.524	5.44e-10	2.33e-05	0.0154	0.124	0.2894	asv0129	0.946766	1.88e-09	-12.7658	-25.6855	25.8395	3.71e-07	NA	NA	NA	asv0129	8.77e-07	NA	12.9198	NA	0.00601202	NA	0.946766	asv0129	Bacteria	Firmicutes	Clostridia	Clostridiales	Ruminococcaceae	Faecalibacterium	prausnitzii
asv0130	2861	14	12	204.357	Presence	1.05e-16	0.555572	0.8673	asv0130	2.15	1.46713	2.77e-07	0.000525958	0.139	0.373463	2.289	asv0130	0.939145	1.21e-07	-106.343	-172.766	132.846	9.77e-31	-91.2911	30.1045	4.09e-08	asv0130	5.83e-30	1.31e-07	66.4228	-15.0522	0.01002	NA	0.939145	asv0130	Bacteria	Firmicutes	Clostridia	Clostridiales	Ruminococcaceae	Oscillospira	Unassigned
asv0131	2849	14	10	203.5	Presence	2.76e-06	0.0143782	0.469987	asv0131	2.53	1.59	2.84e-07	0.000532524	0.184	0.429311	2.714	asv0131	0.93205	1.05e-07	-167.646	-186.035	36.7786	1.32e-09	-143.605	48.0815	4.09e-12	asv0131	3.63e-09	1.6e-11	18.3893	-24.0408	0.0180361	NA	0.93205	asv0131	Bacteria	Firmicutes	Clostridia	Clostridiales	Unassigned	Unassigned	Unassigned
asv0132	14	7	7	2	Presence	8.61e-11	0.711468	0.792594	asv0132	5.41	2.32491	1.33e-07	0.00036521	0.399	0.631389	5.809	asv0132	0.931313	2.3e-08	-159.553	-203.608	88.1105	6.19e-21	-220.672	122.238	2.05e-28	asv0132	2.79e-20	1.71e-27	44.0552	61.1191	0.0420842	NA	0.931313	asv0132	Bacteria	Firmicutes	Clostridia	Clostridiales	Lachnospiraceae	Coprococcus	Unassigned
asv0133	45	17	16	2.64706	Presence	3.6e-16	0.754524	0.00632406	asv0133	2.66	1.6305	3.28e-08	0.000181031	0.224	0.473759	2.884	asv0133	0.922147	1.14e-08	-117.168	-172.646	110.957	6.05e-26	-146.357	58.3781	2.16e-14	asv0133	3.19e-25	9.59e-14	55.4785	29.1891	0.00400802	NA	0.922147	asv0133	Bacteria	Firmicutes	Clostridia	Clostridiales	Lachnospiraceae	Unassigned	Unassigned
asv0134	23772	70	38	339.6	Presence	5.71e-37	0.428625	0.691537	asv0134	0.207	0.455	7.78e-10	2.79e-05	0.018	0.134	0.225	asv0134	0.920019	3.46e-09	-6.09774	-226.715	441.234	5.83e-98	-8.70745	5.21941	0.0223361	asv0134	2.07e-96	0.0463413	220.617	2.60971	0.012024	NA	0.920019	asv0134	Bacteria	Firmicutes	Clostridia	Clostridiales	Lachnospiraceae	Ruminococcus	gnavus
asv0135	857	10	9	85.7	Presence	7.17e-10	0.206698	0.360104	asv0135	2.99	1.72936	9.84e-08	0.000313726	0.266	0.515683	3.256	asv0135	0.918342	3.02e-08	-152.706	-174.929	44.4454	2.62e-11	-170.278	35.144	3.06e-09	asv0135	7.8e-11	1.03e-08	22.2227	17.572	0.0340681	NA	0.918342	asv0135	Bacteria	Firmicutes	Clostridia	Clostridiales	Ruminococcaceae	Faecalibacterium	prausnitzii
asv0136	264	5	4	52.8	Presence	5.14e-18	0.00256728	0.282889	asv0136	2.31261	1.52073	0.129788	0.36026	0.0907392	0.301229	2.53313	asv0136	0.912943	0.051236	-119.077	-263.176	288.198	1.23e-64	NA	NA	NA	asv0136	2.21e-63	NA	144.099	NA	0.0440882	NA	0.912943	asv0136	Bacteria	Firmicutes	Clostridia	Clostridiales	Unassigned	Unassigned	Unassigned
asv0137	18	4	4	4.5	Presence	4.41e-15	0.718083	0.37923	asv0137	1.13	1.06	6.59e-09	8.12e-05	0.108	0.329	1.238	asv0137	0.912851	5.31e-09	-143.318	-318.234	349.831	4.61e-78	-193.861	101.085	8.81e-24	asv0137	1.12e-76	5.93e-23	174.916	50.5427	0.0400802	NA	0.912851	asv0137	Bacteria	Firmicutes	Clostridia	Clostridiales	Lachnospiraceae	Coprococcus	Unassigned
asv0138	60	10	10	6	Presence	1.85e-17	0.90331	0.0723602	asv0138	2.21623	1.4887	0.113549	0.33697	0.14573	0.381746	2.47551	asv0138	0.895262	0.045869	-106.968	-186.876	159.816	1.24e-36	-173.28	132.624	1.09e-30	asv0138	8.81e-36	1.01e-29	79.9081	66.3121	0.0460922	NA	0.895262	asv0138	Bacteria	Firmicutes	Clostridia	Clostridiales	Lachnospiraceae	Dorea	Unassigned
asv0139	143	9	8	15.8889	Presence	5.71e-15	0.710142	0.872173	asv0139	4.56e-08	0.00021345	1.88	1.37117	0.223	0.472531	2.103	asv0139	2.17e-08	0.893845	-132.883	-186.836	107.906	2.82e-25	-213.706	161.646	4.94e-37	asv0139	1.43e-24	6.92e-36	53.953	80.8232	NA	0.00801603	0.893845	asv0139	Bacteria	Firmicutes	Clostridia	Clostridiales	Lachnospiraceae	Anaerostipes	Unassigned
asv0140	4675	19	15	246.053	Presence	4.23e-13	0.00907814	0.199509	asv0140	1.93141	1.38975	0.0394947	0.198733	0.215846	0.464592	2.18676	asv0140	0.883233	0.0180609	-130.796	-153.966	46.3407	9.94e-12	-172.682	83.7718	5.55e-20	asv0140	3.02e-11	3.19e-19	23.1704	41.8859	0.012024	NA	0.883233	asv0140	Bacteria	Firmicutes	Clostridia	Clostridiales	Christensenellaceae	Unassigned	Unassigned
asv0141	16943	15	11	1129.53	Presence	6.47e-13	0.68278	0.0338741	asv0141	2.25	1.50128	3.55e-08	0.000188423	0.323	0.568612	2.573	asv0141	0.874544	1.38e-08	-165.276	-186.15	41.7494	1.04e-10	-170.83	11.1085	0.000859324	asv0141	3.01e-10	0.00202186	20.8747	5.55426	0.0240481	NA	0.874544	asv0141	Bacteria	Firmicutes	Clostridia	Clostridiales	Veillonellaceae	Phascolarctobacterium	Unassigned
asv0142	481	9	7	53.4444	Presence	3.67e-10	5.11e-05	0.110332	asv0142	9.3e-10	3.05e-05	4.13	2.03	0.617	0.786	4.747	asv0142	1.96e-10	0.870079	-143.082	-200.165	114.167	1.2e-26	-184.735	83.3066	7.03e-20	asv0142	6.47e-26	4.02e-19	57.0834	41.6533	NA	0.00801603	0.870079	asv0142	Bacteria	Firmicutes	Clostridia	Clostridiales	Ruminococcaceae	Unassigned	Unassigned
asv0143	19	3	3	6.33333	Presence	0.000124355	0.00965778	0.0820258	asv0143	3.53965	1.88139	0.489745	0.699818	0.062832	0.250663	4.09222	asv0143	0.864969	0.119677	-176.684	-228.627	103.885	2.14e-24	-251.586	149.803	1.91e-34	asv0143	1.06e-23	2.21e-33	51.9427	74.9016	0.0460922	0.0641283	0.864969	asv0143	Bacteria	Firmicutes	Clostridia	Clostridiales	Lachnospiraceae	Unassigned	Unassigned
asv0144	119	14	9	8.5	Presence	1.05e-13	0.104018	0.017961	asv0144	9.74e-09	9.87e-05	2.16	1.47	0.35	0.592	2.51	asv0144	3.89e-09	0.860149	-157.715	-182.946	50.4629	1.21e-12	-177.277	39.1231	3.98e-10	asv0144	3.89e-12	1.37e-09	25.2314	19.5615	NA	0.00400802	0.860149	asv0144	Bacteria	Firmicutes	Clostridia	Clostridiales	Lachnospiraceae	Unassigned	Unassigned
asv0145	830	8	5	103.75	Presence	1.8e-22	0.0631975	6.5e-08	asv0145	0.549894	0.741548	3.45786	1.85953	0.0319062	0.178623	4.03966	asv0145	0.136124	0.855978	-123.708	-203.981	160.545	8.6e-37	-234.228	221.039	5.37e-50	asv0145	6.17e-36	1.74e-48	80.2723	110.519	0.166333	0.00601202	0.855978	asv0145	Bacteria	Firmicutes	Clostridia	Clostridiales	Ruminococcaceae	Unassigned	Unassigned
asv0146	45	9	9	5	Presence	6.39e-23	5.54e-13	0.00040865	asv0146	4.09e-10	2.02e-05	2.19	1.48	0.397	0.63	2.587	asv0146	1.58e-10	0.846236	-98.767	-188.494	179.453	6.38e-41	-208.289	219.044	1.46e-49	asv0146	5.13e-40	4.55e-48	89.7266	109.522	NA	0.0180361	0.846236	asv0146	Bacteria	Firmicutes	Clostridia	Clostridiales	Ruminococcaceae	Ruminococcus	Unassigned
asv0147	1914	19	16	100.737	Presence	3.31e-36	0.0793327	0.559492	asv0147	0.579	0.760604	0.126	0.354915	2.67e-09	5.17e-05	0.705	asv0147	0.821195	0.178805	-37.4878	-141.442	207.909	3.93e-47	-162.863	250.75	1.78e-56	asv0147	4.08e-46	8.49e-55	103.954	125.375	0.0160321	0.0841683	0.821195	asv0147	Bacteria	Firmicutes	Clostridia	Clostridiales	Lachnospiraceae	Dorea	Unassigned
asv0148	186	16	13	11.625	Presence	7.05e-22	0.907975	0.847612	asv0148	1.57453	1.2548	0.284754	0.533623	0.0919986	0.303313	1.95128	asv0148	0.80692	0.145932	-87.1971	-154.396	134.397	4.47e-31	-151.986	129.579	5.07e-30	asv0148	2.71e-30	4.58e-29	67.1985	64.7893	0.0300601	0.0861723	0.80692	asv0148	Bacteria	Firmicutes	Clostridia	Clostridiales	Ruminococcaceae	Ruminococcus	Unassigned
asv0149	1430	17	14	84.1176	Presence	2.57e-15	0.207641	0.633596	asv0149	1.01e-08	0.000100318	1.5	1.22298	0.361	0.600708	1.861	asv0149	5.42e-09	0.805631	-118.764	-167.1	96.6724	8.18e-23	-154.664	71.8002	2.38e-17	asv0149	3.88e-22	1.21e-16	48.3362	35.9001	NA	0.00200401	0.805631	asv0149	Bacteria	Firmicutes	Clostridia	Clostridiales	Lachnospiraceae	Unassigned	Unassigned
asv0150	18	10	9	1.8	Presence	2.79e-19	0.000329184	0.94786	asv0150	0.36737	0.60611	1.79112	1.33833	0.116595	0.341461	2.27509	asv0150	0.161475	0.787276	-100.446	-193.828	186.764	1.62e-42	-213.036	225.18	6.71e-51	asv0150	1.35e-41	2.28e-49	93.3822	112.59	0.158317	0.0140281	0.787276	asv0150	Bacteria	Firmicutes	Clostridia	Clostridiales	Ruminococcaceae	Unassigned	Unassigned
asv0151	35	5	5	7	Presence	2.1e-13	0.0956743	0.468171	asv0151	0.498481	0.706032	2.29815	1.51597	0.12875	0.358817	2.92539	asv0151	0.170398	0.78559	-144.009	-454.756	621.496	3.54e-137	-199.955	111.893	3.77e-26	asv0151	3.18e-135	2.86e-25	310.748	55.9464	0.134269	0.0160321	0.78559	asv0151	Bacteria	Firmicutes	Clostridia	Clostridiales	Unassigned	Unassigned	Unassigned
asv0152	318	7	5	45.4286	Presence	4.43e-16	0.0007648	0.922598	asv0152	0.270062	0.519675	1.75946	1.32645	0.21331	0.461854	2.24283	asv0152	0.120411	0.784482	-117.696	-215.479	195.565	1.94e-44	-190.72	146.048	1.27e-33	asv0152	1.76e-43	1.38e-32	97.7824	73.0239	0.158317	0.01002	0.784482	asv0152	Bacteria	Firmicutes	Clostridia	Clostridiales	Mogibacteriaceae	Unassigned	Unassigned
asv0153	46	7	5	6.57143	Presence	7.69e-23	0.100204	8.84e-05	asv0153	5.08e-10	2.25e-05	0.472	0.687	0.137	0.37	0.609	asv0153	8.33e-10	0.775091	-59.0866	-253.549	388.926	1.42e-86	-175.038	231.904	2.29e-52	asv0153	3.94e-85	8.97e-51	194.463	115.952	NA	0.00200401	0.775091	asv0153	Bacteria	Firmicutes	Clostridia	Clostridiales	Unassigned	Unassigned	Unassigned
asv0154	1407	14	10	100.5	Presence	2.87e-11	0.26665	0.816024	asv0154	1.61e-08	0.00012697	1.72	1.31085	0.509	0.713787	2.229	asv0154	7.24e-09	0.771306	-133.691	-176.612	85.8413	1.95e-20	-174.854	82.3262	1.15e-19	asv0154	8.66e-20	6.5e-19	42.9207	41.1631	NA	0.00801603	0.771306	asv0154	Bacteria	Firmicutes	Clostridia	Clostridiales	Lachnospiraceae	Coprococcus	Unassigned
asv0155	1827	24	17	76.125	Presence	4.11e-14	0.456038	0.180345	asv0155	2.05	1.43286	5.69e-08	0.000238519	0.609	0.780511	2.659	asv0155	0.771174	2.14e-08	-124.21	-136.641	24.8616	6.16e-07	-144.598	40.7761	1.71e-10	asv0155	1.44e-06	6.04e-10	12.4308	20.388	0.00400802	NA	0.771174	asv0155	Bacteria	Firmicutes	Clostridia	Clostridiales	Ruminococcaceae	Unassigned	Unassigned
asv0156	893	19	14	47	Presence	2.44e-12	0.18687	0.313728	asv0156	1.48e-08	0.000121616	1.46	1.20929	0.471	0.686137	1.931	asv0156	7.65e-09	0.756469	-122.151	-164.995	85.6874	2.11e-20	-131.75	19.1975	1.18e-05	asv0156	9.34e-20	3.19e-05	42.8437	9.59875	NA	0.00200401	0.756469	asv0156	Bacteria	Firmicutes	Clostridia	Clostridiales	Lachnospiraceae	Coprococcus	Unassigned
asv0157	1400	22	16	63.6364	Presence	4.64e-14	0.00896438	0.312945	asv0157	2.10863	1.45211	0.433098	0.658102	0.264866	0.514651	2.80659	asv0157	0.751313	0.154314	-117.218	-140.01	45.5829	1.46e-11	-135.356	36.2765	1.71e-09	asv0157	4.4e-11	5.79e-09	22.7915	18.1382	0.00601202	0.0821643	0.751313	asv0157	Bacteria	Firmicutes	Clostridia	Clostridiales	Clostridiaceae	Unassigned	Unassigned
asv0158	326	18	14	18.1111	Presence	4.6e-13	0.0210067	0.653695	asv0158	1.80243	1.34255	0.402673	0.634565	0.211759	0.460173	2.41687	asv0158	0.745773	0.166609	-133.959	-163.075	58.2333	2.33e-14	-179.413	90.9092	1.5e-21	asv0158	8.09e-14	9.16e-21	29.1167	45.4546	0.0180361	0.0981964	0.745773	asv0158	Bacteria	Firmicutes	Clostridia	Clostridiales	Mogibacteriaceae	Unassigned	Unassigned
asv0159	950	16	14	59.375	Presence	3.45e-09	0.449628	0.534129	asv0159	2.23324	1.4944	0.147412	0.383942	0.620898	0.787971	3.00155	asv0159	0.744029	0.0491119	-148.859	-153.452	9.18467	0.00244051	-147.498	2.72251	0.0989425	asv0159	0.00437401	0.196215	4.59233	-1.36125	0.0340681	NA	0.744029	asv0159	Bacteria	Firmicutes	Clostridia	Clostridiales	Lachnospiraceae	Anaerostipes	Unassigned
asv0160	3531	8	6	441.375	Presence	5.66e-12	0.214863	0.847541	asv0160	0.922475	0.960456	2.81948	1.67913	0.0929683	0.304907	3.83492	asv0160	0.240546	0.735212	-140.019	-209.067	138.096	6.94e-32	-228.68	177.321	1.86e-40	asv0160	4.31e-31	3.12e-39	69.0479	88.6607	0.154309	0.0200401	0.735212	asv0160	Bacteria	Firmicutes	Clostridia	Clostridiales	Unassigned	Unassigned	Unassigned
asv0161	204	5	4	40.8	Presence	1.98e-13	0.913438	0.904371	asv0161	0.781107	0.883803	2.54137	1.59417	0.141724	0.376462	3.4642	asv0161	0.22548	0.733609	-135.418	-454.695	638.554	6.89e-141	-195.521	120.206	5.7e-28	asv0161	6.58e-139	4.68e-27	319.277	60.1031	0.140281	0.0260521	0.733609	asv0161	Bacteria	Firmicutes	Clostridia	Clostridiales	Lachnospiraceae	Coprococcus	Unassigned
asv0162	146	2	2	73	Presence	3.49e-09	0.00719272	0.0299941	asv0162	1.93127	1.3897	4.56591	2.1368	0.0156887	0.125254	6.51287	asv0162	0.296532	0.701059	-150.223	-254.161	207.876	3.99e-47	-242.235	184.024	6.41e-42	asv0162	4.12e-46	1.21e-40	103.938	92.012	0.0881764	0.00601202	0.701059	asv0162	Bacteria	Firmicutes	Clostridia	Clostridiales	Mogibacteriaceae	Mogibacterium	Unassigned
asv0163	985	14	10	70.3571	Presence	9.66e-16	0.258039	0.170342	asv0163	0.882298	0.939307	2.22328	1.49107	0.0669853	0.258815	3.17256	asv0163	0.278103	0.700783	-102.449	-181.983	159.066	1.81e-36	-157.057	109.216	1.46e-25	asv0163	1.27e-35	1.09e-24	79.5331	54.6078	0.116232	0.0160321	0.700783	asv0163	Bacteria	Firmicutes	Clostridia	Clostridiales	Unassigned	Unassigned	Unassigned
asv0164	734	10	8	73.4	Presence	5.39e-14	0.382862	0.43192	asv0164	0.633977	0.796227	2.0477	1.43098	0.249289	0.499289	2.93097	asv0164	0.216303	0.698644	-134.43	-189.212	109.563	1.22e-25	-159.657	50.4544	1.22e-12	asv0164	6.27e-25	4.95e-12	54.7815	25.2272	0.148297	0.0240481	0.698644	asv0164	Bacteria	Firmicutes	Clostridia	Clostridiales	Ruminococcaceae	Oscillospira	Unassigned
asv0165	307	13	10	23.6154	Presence	6.11e-20	0.143024	0.00976061	asv0165	0.0577323	0.240276	0.711444	0.843472	0.252273	0.502268	1.02145	asv0165	0.05652	0.696505	-89.482	-181.973	184.982	3.96e-42	-169.269	159.575	1.4e-36	asv0165	3.27e-41	1.93e-35	92.4911	79.7874	0.140281	0.0180361	0.696505	asv0165	Bacteria	Firmicutes	Clostridia	Clostridiales	Ruminococcaceae	Oscillospira	Unassigned
asv0166	690	16	12	43.125	Presence	2.6e-17	0.51948	0.160345	asv0166	4.02e-09	6.34e-05	0.762	0.873	0.344	0.587	1.106	asv0166	3.63e-09	0.688904	-97.5232	-191.516	187.985	8.75e-43	-149.153	103.259	2.94e-24	asv0166	7.46e-42	2.04e-23	93.9925	51.6296	NA	0.00801603	0.688904	asv0166	Bacteria	Firmicutes	Clostridia	Clostridiales	Lachnospiraceae	Coprococcus	Unassigned
asv0167	524	23	16	22.7826	Presence	1.14e-29	0.0439288	0.70865	asv0167	9.28e-10	3.05e-05	0.236	0.486	0.123	0.351	0.359	asv0167	2.58e-09	0.657012	-33.7698	-155.321	243.102	8.29e-55	-118.748	169.956	7.56e-39	asv0167	1.1e-53	1.19e-37	121.551	84.978	NA	0.0140281	0.657012	asv0167	Bacteria	Firmicutes	Clostridia	Clostridiales	Lachnospiraceae	Coprococcus	Unassigned
asv0168	17362	49	28	354.327	Presence	3.07e-22	0.0635727	0.294363	asv0168	1.87e-09	4.32e-05	0.412	0.642	0.221	0.47	0.633	asv0168	2.95e-09	0.651272	-64.8807	-90.5684	51.3754	7.63e-13	-81.3486	32.9358	9.53e-09	asv0168	2.47e-12	3.16e-08	25.6877	16.4679	NA	0.00400802	0.651272	asv0168	Bacteria	Firmicutes	Clostridia	Clostridiales	Ruminococcaceae	Ruminococcus	Unassigned
asv0169	133	2	2	66.5	Presence	6.63e-13	0.389584	0.525387	asv0169	1.32327	1.15034	2.51334	1.58535	0.0318239	0.178393	3.86844	asv0169	0.342069	0.649705	-148.243	-247.48	198.474	4.5e-45	-220.312	144.138	3.31e-33	asv0169	4.19e-44	3.42e-32	99.237	72.069	0.0981964	0.01002	0.649705	asv0169	Bacteria	Firmicutes	Clostridia	Clostridiales	Lachnospiraceae	Unassigned	Unassigned
asv0170	101	2	2	50.5	Presence	6.63e-13	0.389584	0.525387	asv0170	1.32327	1.15034	2.51334	1.58535	0.0318239	0.178393	3.86844	asv0170	0.342069	0.649705	-148.243	-247.48	198.474	4.5e-45	-220.312	144.138	3.31e-33	asv0170	4.19e-44	3.42e-32	99.237	72.069	0.0861723	0.0180361	0.649705	asv0170	Bacteria	Firmicutes	Clostridia	Clostridiales	Lachnospiraceae	Unassigned	Unassigned
asv0171	354	7	5	50.5714	Presence	7.65e-17	0.0562108	0.247756	asv0171	1.21118	1.10054	2.27529	1.50841	0.0356433	0.188794	3.52211	asv0171	0.343879	0.646001	-116.557	-200.088	167.062	3.24e-38	-193.642	154.172	2.12e-35	asv0171	2.39e-37	2.59e-34	83.5311	77.0858	0.130261	0.0480962	0.646001	asv0171	Bacteria	Firmicutes	Clostridia	Clostridiales	Ruminococcaceae	Unassigned	Unassigned
asv0172	95	15	11	6.33333	Presence	0.00019051	2.15e-06	3.64e-15	asv0172	0.0603977	0.245759	1.13149	1.06372	0.585294	0.765045	1.77718	asv0172	0.0339851	0.636677	-77.9431	-171.613	187.34	1.21e-42	-164.076	172.266	2.37e-39	asv0172	1.02e-41	3.89e-38	93.6702	86.1331	NA	0.0320641	0.636677	asv0172	Bacteria	Firmicutes	Clostridia	Clostridiales	Mogibacteriaceae	Unassigned	Unassigned
asv0173	4286	59	32	72.6441	Presence	4.22e-26	0.602442	0.864171	asv0173	2.97e-09	5.45e-05	0.24	0.49	0.139	0.373	0.379	asv0173	7.82e-09	0.633461	-46.1182	-54.4728	16.7092	4.36e-05	-55.2751	18.3137	1.87e-05	asv0173	8.94e-05	4.97e-05	8.35458	9.15686	NA	0	0.633461	asv0173	Bacteria	Firmicutes	Clostridia	Clostridiales	Lachnospiraceae	Unassigned	Unassigned
asv0174	5935	14	12	423.929	Presence	8.46e-29	0.00712449	0.00542598	asv0174	1.56e-09	3.95e-05	0.213	0.461	0.132	0.363	0.345	asv0174	4.53e-09	0.617967	-41.107	-179.116	276.018	5.54e-62	-158.584	234.954	4.95e-53	asv0174	9.3e-61	2.04e-51	138.009	117.477	NA	0.0320641	0.617967	asv0174	Bacteria	Firmicutes	Clostridia	Clostridiales	Ruminococcaceae	Ruminococcus	Unassigned
asv0175	1438	36	21	39.9444	Presence	2.43e-20	0.0376463	0.151182	asv0175	2.32e-09	4.82e-05	0.469	0.685	0.294	0.543	0.763	asv0175	3.04e-09	0.614458	-76.3321	-117.131	81.5983	1.67e-19	-109.449	66.2341	4e-16	asv0175	7.12e-19	1.92e-15	40.7991	33.1171	NA	0.00200401	0.614458	asv0175	Bacteria	Firmicutes	Clostridia	Clostridiales	Ruminococcaceae	Unassigned	Unassigned
asv0176	126	19	15	6.63158	Presence	1.03e-20	0.0681594	0.000263946	asv0176	0.609237	0.780536	0.144656	0.380337	0.243505	0.493462	0.997398	asv0176	0.610827	0.145033	-86.9145	-146.466	119.102	9.95e-28	-190.861	207.893	3.96e-47	asv0176	5.5e-27	9.45e-46	59.5512	103.946	0.0320641	0.0941884	0.610827	asv0176	Bacteria	Firmicutes	Clostridia	Clostridiales	Lachnospiraceae	Blautia	Unassigned
asv0177	885	33	20	26.8182	Presence	9.92e-14	0.908822	0.469678	asv0177	9.08e-09	9.53e-05	0.712	0.844	0.471	0.686	1.183	asv0177	7.67e-09	0.601699	-106.681	-131.066	48.7696	2.88e-12	-113.735	14.1091	0.000172508	asv0177	9.01e-12	0.000429022	24.3848	7.05455	NA	0.00601202	0.601699	asv0177	Bacteria	Firmicutes	Clostridia	Clostridiales	Lachnospiraceae	Unassigned	Unassigned
asv0178	3614	64	36	56.4688	Presence	2.51e-27	0.981406	0.512526	asv0178	0.174	0.417314	2.06e-08	0.000143441	0.117	0.342389	0.291	asv0178	0.597673	7.06e-08	-39.0786	-189.715	301.273	1.74e-67	-52.4784	26.7995	2.26e-07	asv0178	3.32e-66	6.83e-07	150.636	13.3998	0.00801603	NA	0.597673	asv0178	Bacteria	Firmicutes	Clostridia	Clostridiales	Lachnospiraceae	Blautia	Unassigned
asv0179	32	4	4	8	Presence	1.48e-20	0.00101933	5.76e-06	asv0179	0.75983	0.871683	1.17409	1.08355	0.0725151	0.269286	2.00643	asv0179	0.378697	0.585161	-105.973	-219.056	226.167	4.09e-51	-162.385	112.826	2.36e-26	asv0179	4.8e-50	1.83e-25	113.083	56.4128	0.118236	0.0200401	0.585161	asv0179	Bacteria	Firmicutes	Clostridia	Clostridiales	Ruminococcaceae	Ruminococcus	Unassigned
asv0180	3090	60	34	51.5	Presence	9.1e-26	0.547541	0.281187	asv0180	2.4e-09	4.9e-05	0.228	0.477	0.162	0.402	0.39	asv0180	6.15e-09	0.584833	-48.7106	-64.2139	31.0067	2.57e-08	-56.4379	15.4546	8.45e-05	asv0180	6.52e-08	0.00021686	15.5034	7.72732	NA	0	0.584833	asv0180	Bacteria	Firmicutes	Clostridia	Clostridiales	Lachnospiraceae	Blautia	Unassigned
asv0181	43	8	7	5.375	Presence	1.48e-12	0.488369	0.00726316	asv0181	1.23216	1.11003	1.81888	1.34866	0.13743	0.370715	3.18846	asv0181	0.386443	0.570455	-147.674	-276.141	256.934	7.99e-58	-195.266	95.184	1.73e-22	asv0181	1.14e-56	1.11e-21	128.467	47.592	0.152305	0.0380762	0.570455	asv0181	Bacteria	Firmicutes	Clostridia	Clostridiales	Unassigned	Unassigned	Unassigned
asv0182	534	7	6	76.2857	Presence	1.75e-18	0.271114	0.114721	asv0182	2.13405	1.46084	2.82867	1.68186	0.0299208	0.172976	4.99264	asv0182	0.42744	0.566567	-126.464	-205.475	158.022	3.06e-36	-237.257	221.586	4.08e-50	asv0182	2.13e-35	1.35e-48	79.0111	110.793	0.132265	0.0380762	0.566567	asv0182	Bacteria	Firmicutes	Clostridia	Clostridiales	Unassigned	Unassigned	Unassigned
asv0183	276	22	16	12.5455	Presence	1.9e-17	0.313883	0.360578	asv0183	1.19e-08	0.00010901	0.432	0.656909	0.346	0.588191	0.778	asv0183	1.53e-08	0.555023	-87.0499	-142.133	110.166	9.01e-26	-137.679	101.258	8.07e-24	asv0183	4.68e-25	5.45e-23	55.0828	50.6291	NA	0.0360721	0.555023	asv0183	Bacteria	Firmicutes	Clostridia	Clostridiales	Ruminococcaceae	Ruminococcus	Unassigned
asv0184	896	4	3	224	Presence	7.41e-15	0.0360835	0.00167113	asv0184	2.14714	1.46531	2.64118	1.62517	0.0184135	0.135696	4.80674	asv0184	0.446694	0.549475	-147.584	-244.64	194.111	4.03e-44	-240.533	185.898	2.5e-42	asv0184	3.6e-43	5.09e-41	97.0557	92.9488	0.112224	0.0340681	0.549475	asv0184	Bacteria	Firmicutes	Clostridia	Clostridiales	Unassigned	Unassigned	Unassigned
asv0185	13680	21	15	651.429	Presence	1.78e-14	0.0581352	0.278454	asv0185	1.1e-08	0.000104789	0.573	0.756911	0.471	0.686006	1.044	asv0185	1.05e-08	0.549021	-114.219	-142.97	57.5007	3.38e-14	-162.641	96.843	7.5e-23	asv0185	1.17e-13	4.89e-22	28.7503	48.4215	NA	0.0320641	0.549021	asv0185	Bacteria	Firmicutes	Clostridia	Clostridiales	Ruminococcaceae	Unassigned	Unassigned
asv0186	231	6	4	38.5	Presence	2.4e-15	0.0635682	0.0767915	asv0186	1.02596	1.0129	1.35348	1.16339	0.0882681	0.2971	2.46771	asv0186	0.415755	0.548475	-104.641	-225.527	241.771	1.62e-54	-212.565	215.847	7.28e-49	asv0186	2.13e-53	2.06e-47	120.886	107.924	0.114228	0.0320641	0.548475	asv0186	Bacteria	Firmicutes	Clostridia	Clostridiales	Ruminococcaceae	Unassigned	Unassigned
asv0187	1050	13	12	80.7692	Presence	4.14e-17	0.037427	0.38098	asv0187	1.05007	1.02473	1.50216	1.22563	0.187505	0.433019	2.73974	asv0187	0.383274	0.548287	-110.483	-177.621	134.275	4.76e-31	-163.877	106.789	4.95e-25	asv0187	2.86e-30	3.53e-24	67.1377	53.3944	0.114228	0.0380762	0.548287	asv0187	Bacteria	Firmicutes	Clostridia	Clostridiales	Ruminococcaceae	Oscillospira	Unassigned
asv0188	107	11	10	9.72727	Presence	6.91e-17	0.000237854	0.0542936	asv0188	1.686	1.29846	1.98801	1.40997	0.0172974	0.13152	3.69131	asv0188	0.45675	0.538564	-112.031	-199.708	175.354	5.01e-40	-218.912	213.763	2.07e-48	asv0188	3.96e-39	5.64e-47	87.6772	106.881	0.126253	0.0320641	0.538564	asv0188	Bacteria	Firmicutes	Clostridia	Clostridiales	Christensenellaceae	Unassigned	Unassigned
asv0189	184	27	19	6.81481	Presence	1.86e-14	0.0242696	0.535715	asv0189	8.65e-09	9.3e-05	0.528	0.726	0.455	0.675	0.983	asv0189	8.8e-09	0.536778	-104.062	-133.54	58.9568	1.61e-14	-134.923	61.7228	3.95e-15	asv0189	5.63e-14	1.81e-14	29.4784	30.8614	NA	0.0240481	0.536778	asv0189	Bacteria	Firmicutes	Clostridia	Clostridiales	Ruminococcaceae	Unassigned	Unassigned
asv0190	240	7	6	34.2857	Presence	2.09e-15	0.907848	0.0833957	asv0190	2.21062	1.48682	2.58615	1.60815	0.0703282	0.265195	4.8671	asv0190	0.454197	0.531353	-125.416	-195.955	141.078	1.55e-32	-194.727	138.622	5.33e-32	asv0190	9.86e-32	5.22e-31	70.539	69.3108	0.130261	0.0440882	0.531353	asv0190	Bacteria	Firmicutes	Clostridia	Clostridiales	Lachnospiraceae	Roseburia	Unassigned
asv0191	210	8	7	26.25	Presence	6.18e-13	0.892304	0.967587	asv0191	1.83726	1.35545	2.09824	1.44853	0.106255	0.325967	4.04175	asv0191	0.454569	0.519142	-137.071	-186.454	98.7663	2.84e-23	-191.189	108.236	2.39e-25	asv0191	1.37e-22	1.74e-24	49.3831	54.118	0.116232	0.0460922	0.519142	asv0191	Bacteria	Firmicutes	Clostridia	Clostridiales	Lachnospiraceae	Unassigned	Unassigned
asv0192	7896	40	25	197.4	Presence	2.21e-17	0.901939	0.0709117	asv0192	4.48e-09	6.7e-05	0.414	0.643	0.383	0.619	0.797	asv0192	5.63e-09	0.51909	-88.4437	-100.634	24.3807	7.91e-07	-91.1938	5.50002	0.0190163	asv0192	1.83e-06	0.039615	12.1903	2.75001	NA	0.01002	0.51909	asv0192	Bacteria	Firmicutes	Clostridia	Clostridiales	Ruminococcaceae	Oscillospira	Unassigned
asv0193	17093	20	13	854.65	Presence	4.23e-21	0.99126	0.261668	asv0193	1.22e-08	0.000110331	0.307	0.553967	0.294	0.542532	0.601	asv0193	2.02e-08	0.510428	-76.6798	-148.405	143.449	4.69e-33	-166.359	179.358	6.69e-41	asv0193	3.02e-32	1.15e-39	71.7247	89.6788	NA	0.0360721	0.510428	asv0193	Bacteria	Firmicutes	Clostridia	Clostridiales	Ruminococcaceae	Unassigned	Unassigned
asv0194	3619	39	24	92.7949	Presence	4.57e-19	0.73091	0.652032	asv0194	3.87e-09	6.22e-05	0.33	0.574821	0.327	0.572171	0.657	asv0194	5.88e-09	0.50231	-79.4663	-110.319	61.7048	3.99e-15	-99.9966	41.0606	1.48e-10	asv0194	1.44e-14	5.24e-10	30.8524	20.5303	NA	0.012024	0.50231	asv0194	Bacteria	Firmicutes	Clostridia	Clostridiales	Ruminococcaceae	Unassigned	Unassigned
asv0195	175	4	4	43.75	Presence	1.93e-16	0.000727258	0.00242992	asv0195	1.85807	1.36311	1.85324	1.36134	0.0146996	0.121242	3.72601	asv0195	0.498675	0.49738	-133.732	-221.94	176.417	2.94e-40	-223.462	179.461	6.36e-41	asv0195	2.35e-39	1.1e-39	88.2084	89.7303	0.108216	0.0300601	0.49738	asv0195	Bacteria	Firmicutes	Clostridia	Clostridiales	Ruminococcaceae	Ruminococcus	Unassigned
asv0196	253	4	4	63.25	Presence	0.000814023	0.0176492	0.00170334	asv0196	5.47126	2.33907	5.34621	2.31219	0.0165113	0.128496	10.834	asv0196	0.505009	0.493466	-188.408	-219.1	61.3839	4.7e-15	-271.432	166.048	5.4e-38	asv0196	1.67e-14	7.93e-37	30.692	83.0239	0.104208	0.0260521	0.493466	asv0196	Bacteria	Firmicutes	Clostridia	Clostridiales	Lachnospiraceae	Ruminococcus	gnavus
asv0197	544	9	7	60.4444	Presence	9.8e-21	0.472033	0.995138	asv0197	0.822329	0.906824	0.854733	0.924517	0.0552829	0.235123	1.73234	asv0197	0.474691	0.493396	-92.6702	-194.891	204.442	2.24e-46	-184.955	184.569	4.87e-42	asv0197	2.18e-45	9.68e-41	102.221	92.2847	0.134269	0.0460922	0.493396	asv0197	Bacteria	Firmicutes	Clostridia	Clostridiales	Tissierellaceae	WAL	Unassigned
ASV_ID	Total_Reads	Total_Children	Total_Homes	Reads_per_Child	Model	Intercept_P-value	Sex_P-value	Age_P-value	ASV_ID	Genetic_Variance	Genetic_SD	Environmental_Variance	Environmental_SD	Residual_Variance	Residual_SD	Total_Variance	ASV_ID	h2_Estimate	e2_Estimate	Full_model_LL	noGen_LL	noGen_Chi2	noGen_P-value	noEnv_LL	noEnv_Chi2	noEnv_P-value	ASV_ID	noGen_Q-value	noEnv_Q-value	noGen_deltaLL	noEnv_deltaLL	h2_P-value_permtest	e2_P-value_permtest	Total_Variance_Explained	ASV_ID	Kingdom	Phylum	Class	Order	Family	Genus	Species
asv0198	116	15	13	7.73333	Presence	3.58e-11	0.798018	0.745485	asv0198	1.23e-08	0.000111093	0.497	0.704838	0.513	0.71627	1.01	asv0198	1.22e-08	0.491957	-135.437	-156.127	41.3801	1.25e-10	-148.652	26.4299	2.73e-07	asv0198	3.57e-10	8.22e-07	20.6901	13.2149	NA	0.0400802	0.491957	asv0198	Bacteria	Firmicutes	Clostridia	Clostridiales	Christensenellaceae	Unassigned	Unassigned
asv0199	1063	13	12	81.7692	Presence	3.24e-18	0.0555255	1.4e-10	asv0199	0.612232	0.782453	2.05958	1.43512	1.61814	1.27206	4.28995	asv0199	0.142713	0.480094	-137.601	-179.684	84.1665	4.55e-20	-162.9	50.598	1.13e-12	asv0199	1.99e-19	4.6e-12	42.0833	25.299	0.118236	0.0460922	0.480094	asv0199	Bacteria	Firmicutes	Clostridia	Clostridiales	Unassigned	Unassigned	Unassigned
asv0200	303	41	26	7.39024	Presence	1.37e-18	0.526089	0.674796	asv0200	7.38e-09	8.59e-05	0.293	0.542	0.328	0.573	0.621	asv0200	1.19e-08	0.472008	-81.266	-102.173	41.8133	1e-10	-105.311	48.0905	4.07e-12	asv0200	2.9e-10	1.59e-11	20.9067	24.0452	NA	0.00601202	0.472008	asv0200	Bacteria	Firmicutes	Clostridia	Clostridiales	Lachnospiraceae	Unassigned	Unassigned
asv0201	270	7	6	38.5714	Presence	3.3e-21	0.866065	3.44e-05	asv0201	0.891451	0.944167	0.841061	0.917094	0.0659209	0.256751	1.79843	asv0201	0.495682	0.467663	-101.546	-221.03	238.967	6.6e-54	-216.768	230.443	4.77e-52	asv0201	8.26e-53	1.78e-50	119.484	115.222	0.112224	0.0400802	0.467663	asv0201	Bacteria	Firmicutes	Clostridia	Clostridiales	Veillonellaceae	Dialister	Unassigned
asv0202	2014	18	15	111.889	Presence	1.69e-11	0.35261	0.77993	asv0202	0.653118	0.808157	0.269129	0.518777	0.49542	0.703861	1.41767	asv0202	0.460699	0.18984	-129.548	-147.475	35.8551	2.13e-09	-134.159	9.22305	0.00238987	asv0202	5.79e-09	0.00537456	17.9276	4.61153	0.0400802	0.0781563	0.460699	asv0202	Bacteria	Firmicutes	Clostridia	Clostridiales	Lachnospiraceae	Unassigned	Unassigned
asv0203	753	33	23	22.8182	Presence	2.85e-15	0.373924	0.164713	asv0203	6.63e-09	8.14e-05	0.398	0.631	0.496	0.704	0.894	asv0203	7.41e-09	0.445392	-103.706	-115.486	23.5598	1.21e-06	-118.292	29.1728	6.62e-08	asv0203	2.77e-06	2.07e-07	11.7799	14.5864	NA	0.0160321	0.445392	asv0203	Bacteria	Firmicutes	Clostridia	Clostridiales	Ruminococcaceae	Faecalibacterium	prausnitzii
asv0204	4294	44	28	97.5909	Presence	7.11e-19	0.468892	0.225395	asv0204	4.5e-09	6.71e-05	0.292	0.54	0.374	0.612	0.666	asv0204	6.75e-09	0.437886	-83.4201	-95.507	24.1739	8.8e-07	-86.5433	6.24653	0.0124437	asv0204	2.04e-06	0.0263544	12.0869	3.12326	NA	0.00601202	0.437886	asv0204	Bacteria	Firmicutes	Clostridia	Clostridiales	Ruminococcaceae	Unassigned	Unassigned
asv0205	497	45	27	11.0444	Presence	1.7e-19	0.790163	0.358056	asv0205	2.33e-09	4.83e-05	0.269	0.519	0.352	0.593	0.621	asv0205	3.75e-09	0.43336	-79.4396	-82.9497	7.02027	0.0080592	-88.9605	19.0418	1.28e-05	asv0205	0.0139528	3.43e-05	3.51014	9.52089	NA	0.012024	0.43336	asv0205	Bacteria	Firmicutes	Clostridia	Clostridiales	Lachnospiraceae	Coprococcus	Unassigned
asv0206	2213	36	23	61.4722	Presence	4.98e-15	0.927953	0.358755	asv0206	9.67e-09	9.83e-05	0.418	0.647	0.551	0.743	0.969	asv0206	9.98e-09	0.431268	-106.457	-120.147	27.3809	1.67e-07	-113.676	14.4384	0.000144816	asv0206	4.03e-07	0.00036311	13.6904	7.21922	NA	0.012024	0.431268	asv0206	Bacteria	Firmicutes	Clostridia	Clostridiales	Lachnospiraceae	Coprococcus	Unassigned
asv0207	221	15	12	14.7333	Presence	1.34e-20	0.367022	0.60014	asv0207	1.12e-08	0.000105712	0.195	0.441635	0.26	0.509667	0.455	asv0207	2.46e-08	0.428849	-72.1731	-159.626	174.906	6.28e-40	-140.385	136.425	1.61e-31	asv0207	4.92e-39	1.54e-30	87.4528	68.2123	NA	0.0400802	0.428849	asv0207	Bacteria	Firmicutes	Clostridia	Clostridiales	Ruminococcaceae	Oscillospira	Unassigned
asv0208	10	3	3	3.33333	Presence	1.02e-17	0.000512719	0.549857	asv0208	2.31922	1.5229	1.72019	1.31156	0.00652317	0.0807662	4.04593	asv0208	0.573223	0.425165	-130.079	-542.242	824.326	2.78e-181	-228.427	196.696	1.1e-44	asv0208	4.72e-179	2.51e-43	412.163	98.3482	0.0721443	0.0340681	0.425165	asv0208	Bacteria	Firmicutes	Clostridia	Clostridiales	Ruminococcaceae	Unassigned	Unassigned
asv0209	3462	20	15	173.1	Presence	1.62e-10	0.948344	0.613439	asv0209	0.973974	0.986901	0.89661	0.946895	0.448528	0.669722	2.31911	asv0209	0.419977	0.386618	-129.626	-142.899	26.5458	2.57e-07	-157.319	55.3851	9.91e-14	asv0209	6.15e-07	4.25e-13	13.2729	27.6926	0.0400802	0.0601202	0.419977	asv0209	Bacteria	Firmicutes	Clostridia	Clostridiales	Ruminococcaceae	Oscillospira	Unassigned
asv0210	31	4	3	7.75	Presence	6.18e-14	0.302088	0.00246743	asv0210	2.5584	1.5995	1.85771	1.36298	0.0327178	0.180881	4.44883	asv0210	0.575072	0.417573	-154.087	-312.125	316.075	1.04e-70	-203.655	99.1362	2.36e-23	asv0210	2.12e-69	1.56e-22	158.038	49.5681	0.0901804	0.0360721	0.417573	asv0210	Bacteria	Firmicutes	Clostridia	Clostridiales	Lachnospiraceae	Unassigned	Unassigned
asv0211	482	29	21	16.6207	Presence	5.96e-16	0.117801	0.396858	asv0211	1.58e-08	0.000125565	0.31	0.557188	0.451	0.67158	0.761	asv0211	2.07e-08	0.407705	-99.5843	-124.47	49.7725	1.73e-12	-130.189	61.2088	5.13e-15	asv0211	5.52e-12	2.33e-14	24.8862	30.6044	NA	0.0260521	0.407705	asv0211	Bacteria	Firmicutes	Clostridia	Clostridiales	Ruminococcaceae	Oscillospira	Unassigned
asv0212	19074	63	36	302.762	Presence	1.3e-25	0.619166	0.0796836	asv0212	8.21e-10	2.86e-05	0.103	0.321	0.158	0.397	0.261	asv0212	3.15e-09	0.394857	-44.2019	-53.5578	18.7119	1.52e-05	-51.4979	14.5919	0.000133485	asv0212	3.23e-05	0.000335802	9.35595	7.29597	NA	0.0140281	0.394857	asv0212	Bacteria	Firmicutes	Clostridia	Clostridiales	Peptostreptococcaceae	Unassigned	Unassigned
asv0213	7545	28	18	269.464	Presence	3.49e-19	0.683922	0.0217085	asv0213	4.23e-09	6.5e-05	0.207	0.456	0.357	0.597	0.564	asv0213	7.5e-09	0.36781	-85.0576	-132.284	94.4522	2.51e-22	-119.352	68.5883	1.21e-16	asv0213	1.17e-21	5.98e-16	47.2261	34.2941	NA	0.0380762	0.36781	asv0213	Bacteria	Firmicutes	Clostridia	Clostridiales	Ruminococcaceae	Oscillospira	Unassigned
asv0214	399	38	25	10.5	Presence	2.17e-14	0.892806	0.94973	asv0214	1.93e-08	0.000139011	0.281	0.530503	0.552	0.743094	0.833	asv0214	2.32e-08	0.337603	-104.748	-107.571	5.64736	0.0174817	-113.802	18.1085	2.09e-05	asv0214	0.0292382	5.49e-05	2.82368	9.05427	NA	0.0200401	0.337603	asv0214	Bacteria	Firmicutes	Clostridia	Clostridiales	Lachnospiraceae	Unassigned	Unassigned
asv0215	2403	48	31	50.0625	Presence	2.94e-19	0.885898	0.703348	asv0215	6.14e-09	7.84e-05	0.158	0.398	0.34	0.584	0.498	asv0215	1.23e-08	0.317259	-78.4881	-90.1838	23.3916	1.32e-06	-87.8568	18.7376	1.5e-05	asv0215	3.01e-06	3.99e-05	11.6958	9.36879	NA	0.0180361	0.317259	asv0215	Bacteria	Firmicutes	Clostridia	Clostridiales	Lachnospiraceae	Unassigned	Unassigned
asv0216	3959	45	29	87.9778	Presence	9.02e-18	0.0955239	0.605562	asv0216	5.52e-09	7.43e-05	0.184	0.429	0.406	0.637	0.59	asv0216	9.35e-09	0.312257	-87.9612	-93.9439	11.9654	0.000541985	-94.62	13.3175	0.000262938	asv0216	0.00102681	0.000644472	5.98268	6.65876	NA	0.0160321	0.312257	asv0216	Bacteria	Firmicutes	Clostridia	Clostridiales	Lachnospiraceae	Roseburia	faecis
asv0217	4427	47	28	94.1915	Presence	1.3e-17	0.617893	0.880722	asv0217	7.48e-09	8.65e-05	0.179	0.423	0.41	0.64	0.589	asv0217	1.27e-08	0.303704	-88.0183	-92.6928	9.34899	0.00223108	-92.571	9.10539	0.00254857	asv0217	0.00401279	0.00570625	4.6745	4.5527	NA	0.0240481	0.303704	asv0217	Bacteria	Firmicutes	Clostridia	Clostridiales	Lachnospiraceae	Unassigned	Unassigned
asv0218	1407	30	22	46.9	Presence	5.3e-15	0.673736	0.711199	asv0218	3.81e-08	0.00019511	0.206	0.454222	0.497	0.705307	0.703	asv0218	5.41e-08	0.293158	-103.595	-120.429	33.6685	6.54e-09	-121.324	35.4581	2.61e-09	asv0218	1.71e-08	8.78e-09	16.8342	17.729	NA	0.0480962	0.293158	asv0218	Bacteria	Firmicutes	Clostridia	Clostridiales	Veillonellaceae	Veillonella	dispar
asv0219	3270	37	23	88.3784	Presence	1.14e-15	0.0278375	0.410764	asv0219	6.74e-09	8.21e-05	0.149	0.386	0.512	0.715	0.661	asv0219	1.02e-08	0.22555	-99.465	-113.319	27.7083	1.41e-07	-110.313	21.6965	3.19e-06	asv0219	3.42e-07	8.94e-06	13.8541	10.8483	NA	0.0360721	0.22555	asv0219	Bacteria	Firmicutes	Clostridia	Clostridiales	Lachnospiraceae	Unassigned	Unassigned
asv0220	406	45	29	9.02222	Presence	1.33e-16	0.0251799	0.555743	asv0220	4.05e-09	6.36e-05	0.0797	0.282397	0.465	0.681885	0.5447	asv0220	7.43e-09	0.146404	-91.5749	-96.5997	10.0496	0.00152383	-99.1669	15.184	9.75e-05	asv0220	0.00279004	0.000248967	5.02479	7.59202	NA	0.0480962	0.146404	asv0220	Bacteria	Firmicutes	Clostridia	Clostridiales	Lachnospiraceae	Unassigned	Unassigned
asv0221	749	4	3	187.25	Presence	8.62e-17	0.00640583	0.00117067	asv0221	0.27624	0.525585	3.71546	1.92755	0.0608677	0.246714	4.05257	asv0221	0.0681641	0.916816	-149.857	-108.519	82.6762	9.67e-20	-162.171	24.629	6.95e-07	asv0221	4.17e-19	2.04e-06	-41.3381	12.3145	NA	0.00601202	0.916816	asv0221	Bacteria	Actinobacteria	Coriobacteriia	Coriobacteriales	Coriobacteriaceae	Collinsella	Unassigned
asv0222	5068	29	19	174.759	Presence	5.97e-20	0.167486	0.344132	asv0222	4.54e-09	6.73e-05	0.895	0.946	0.263	0.513	1.158	asv0222	3.92e-09	0.77301	-85.8109	-132.284	92.9457	5.37e-22	-133.716	95.8097	1.26e-22	asv0222	2.49e-21	8.19e-22	46.4728	47.9048	NA	0.00200401	0.77301	asv0222	Bacteria	Actinobacteria	Coriobacteriia	Coriobacteriales	Coriobacteriaceae	Collinsella	aerofaciens
asv0223	1043	9	7	115.889	Presence	1.17e-16	0.942954	0.634358	asv0223	0.8152	0.902884	1.63811	1.27989	0.0486714	0.220616	2.50198	asv0223	0.325822	0.654725	-103.033	-186.742	167.419	2.71e-38	-226.953	247.84	7.68e-56	asv0223	2.02e-37	3.45e-54	83.7097	123.92	0.128257	0.0260521	0.654725	asv0223	Bacteria	Actinobacteria	Coriobacteriia	Coriobacteriales	Coriobacteriaceae	Unassigned	Unassigned
asv0224	7946	24	18	331.083	Presence	2.52e-15	0.611115	0.243653	asv0224	9.8e-08	0.000313013	0.506	0.711179	0.438	0.661942	0.944	asv0224	1.04e-07	0.535811	-109.113	-132.443	46.6595	8.45e-12	-147.142	76.0589	2.75e-18	asv0224	2.58e-11	1.44e-17	23.3298	38.0295	NA	0.0320641	0.535811	asv0224	Bacteria	Actinobacteria	Coriobacteriia	Coriobacteriales	Coriobacteriaceae	Collinsella	aerofaciens
asv0225	4249	30	22	141.633	Presence	7.48e-16	0.770211	0.693329	asv0225	9.92e-09	9.96e-05	0.354	0.595	0.435	0.659	0.789	asv0225	1.26e-08	0.448712	-102.973	-121.538	37.1316	1.1e-09	-123.31	40.6738	1.8e-10	asv0225	3.04e-09	6.35e-10	18.5658	20.3369	NA	0.0140281	0.448712	asv0225	Bacteria	Actinobacteria	Coriobacteriia	Coriobacteriales	Coriobacteriaceae	Collinsella	aerofaciens
asv0226	240	5	3	48	Presence	7.82e-22	6.45e-05	1.18e-06	asv0226	3.64e-09	6.04e-05	2.17	1.47	0.0635	0.252	2.2335	asv0226	1.63e-09	0.971577	-111.897	-236.801	249.808	2.86e-56	-239.996	256.198	1.16e-57	asv0226	3.93e-55	5.9e-56	124.904	128.099	NA	0.00200401	0.971577	asv0226	Bacteria	Proteobacteria	Deltaproteobacteria	Desulfovibrionales	Desulfovibrionaceae	Bilophila	Unassigned
asv0227	3618	14	9	258.429	Presence	8.07e-15	0.0459406	0.000193348	asv0227	0.680163	0.82472	2.36179	1.53681	0.166394	0.407914	3.20835	asv0227	0.211998	0.736139	-146.208	-183.536	74.6567	5.6e-18	-214.28	136.145	1.85e-31	asv0227	2.23e-17	1.75e-30	37.3283	68.0724	0.1002	0.00801603	0.736139	asv0227	Bacteria	Proteobacteria	Deltaproteobacteria	Desulfovibrionales	Desulfovibrionaceae	Desulfovibrio	Unassigned
asv0228	16	2	2	8	Presence	2.81e-05	0.817229	7.71e-06	asv0228	5.45	2.33453	1.65e-07	0.00040576	0.00707	0.0840807	5.45707	asv0228	0.998704	3.02e-08	-154.027	-296.584	285.114	5.77e-64	NA	NA	NA	asv0228	1.02e-62	NA	142.557	NA	0.01002	NA	0.998704	asv0228	Bacteria	Firmicutes	Erysipelotrichi	Erysipelotrichales	Erysipelotrichaceae	cc	Unassigned
asv0229	170	3	3	56.6667	Presence	6.61e-12	0.0170082	0.466249	asv0229	3.86	1.96526	3.15e-07	0.000561611	0.0213	0.146003	3.8813	asv0229	0.994511	8.12e-08	-149.583	-229.594	160.024	1.12e-36	-240.887	182.608	1.31e-41	asv0229	7.99e-36	2.38e-40	80.0118	91.3041	0.0300601	NA	0.994511	asv0229	Bacteria	Firmicutes	Erysipelotrichi	Erysipelotrichales	Erysipelotrichaceae	Unassigned	Unassigned
asv0230	47	2	2	23.5	Presence	6.22e-14	0.501358	0.0360832	asv0230	2.71693	1.64831	0.241019	0.490937	0.0533768	0.231034	3.01132	asv0230	0.902237	0.0800377	-146.925	-308.383	322.915	3.36e-72	-223.41	152.97	3.89e-35	asv0230	7.33e-71	4.64e-34	161.458	76.4848	0.0360721	0.0541082	0.902237	asv0230	Bacteria	Firmicutes	Erysipelotrichi	Erysipelotrichales	Erysipelotrichaceae	Unassigned	Unassigned
asv0231	7649	48	28	159.354	Presence	3.47e-18	0.225304	0.219977	asv0231	1.07e-08	0.00010339	0.23	0.480068	0.409	0.639482	0.639	asv0231	1.67e-08	0.360438	-87.1959	-92.6143	10.8369	0.000994994	-91.3902	8.38859	0.00377583	asv0231	0.00184612	0.00828404	5.41843	4.1943	NA	0.01002	0.360438	asv0231	Bacteria	Firmicutes	Erysipelotrichi	Erysipelotrichales	Erysipelotrichaceae	Unassigned	Unassigned
asv0232	191	6	5	31.8333	Presence	1.25e-09	0.0957295	0.00351613	asv0232	1.06656	1.03274	1.39385	1.18061	0.15244	0.390436	2.61285	asv0232	0.408198	0.53346	-127.879	-231.089	206.42	8.3e-47	-192.57	129.382	5.6e-30	asv0232	8.39e-46	5e-29	103.21	64.6908	0.114228	0.0260521	0.53346	asv0232	Bacteria	Firmicutes	Bacilli	Lactobacillales	Streptococcaceae	Streptococcus	Unassigned
asv0233	1334	3	3	444.667	Presence	6.97e-24	9.77e-223	2.52e-10	asv0233	1.85	1.36	1.16e-24	1.08e-12	9.65e-25	9.82e-13	1.85	asv0233	1	6.25e-25	-508.342	-523.657	30.6309	3.12e-08	NA	NA	NA	asv0233	7.89e-08	NA	15.3155	NA	0.01002	NA	1	asv0233	Bacteria	Tenericutes	RF3	ML615J-28	Unassigned	Unassigned	Unassigned
asv0234	860	4	4	215	Presence	1.96e-13	0.502706	0.232774	asv0234	3.17	1.78076	1.23e-07	0.000350967	0.0402	0.20052	3.2102	asv0234	0.987479	3.84e-08	-127.137	-380.979	507.683	2.02e-112	-219.419	184.565	4.88e-42	asv0234	1.1e-110	9.68e-41	253.842	92.2823	0.0220441	NA	0.987479	asv0234	Bacteria	Tenericutes	RF3	ML615J-28	Unassigned	Unassigned	Unassigned
asv0235	125	2	2	62.5	Presence	0.487354	0.00261818	0.00160189	asv0235	38.3	6.18633	5.95e-07	0.000771144	0.087	0.294981	38.387	asv0235	0.997732	1.55e-08	-270.306	-308.92	77.2264	1.52e-18	NA	NA	NA	asv0235	6.16e-18	NA	38.6132	NA	0.0260521	NA	0.997732	asv0235	Bacteria	Tenericutes	Mollicutes	RF39	Unassigned	Unassigned	Unassigned
asv0236	2607	8	7	325.875	Presence	0.0108547	5.63e-11	1.14e-10	asv0236	2.15	1.47	6.38e-09	7.99e-05	0.22	0.469	2.37	asv0236	0.90707	2.69e-09	-118.292	-180.483	124.383	6.95e-29	-121.77	6.95534	0.00835696	asv0236	3.93e-28	0.0178477	62.1916	3.47767	0.0320641	NA	0.90707	asv0236	Bacteria	Verrucomicrobia	Verrucomicrobiae	Verrucomicrobiales	Verrucomicrobiaceae	Akkermansia	muciniphila
asv0237	14765	16	13	922.812	Presence	1.49e-14	0.0837207	0.00416519	asv0237	3.09e-10	1.76e-05	1.97	1.403	0.376	0.612856	2.346	asv0237	1.32e-10	0.839765	-120.372	-170.83	100.915	9.6e-24	-161.181	81.6182	1.65e-19	asv0237	4.65e-23	9.26e-19	50.4577	40.8091	NA	0.00601202	0.839765	asv0237	Bacteria	Verrucomicrobia	Verrucomicrobiae	Verrucomicrobiales	Verrucomicrobiaceae	Akkermansia	muciniphila
asv0238	10165	18	13	564.722	Presence	1.48e-12	0.650557	0.873354	asv0238	1.63e-07	0.000403528	0.717	0.846683	0.516	0.718164	1.233	asv0238	1.32e-07	0.581579	-119.899	-150.229	60.6594	6.79e-15	-145.068	50.3373	1.29e-12	asv0238	2.4e-14	5.21e-12	30.3297	25.1686	NA	0.0300601	0.581579	asv0238	Bacteria	Verrucomicrobia	Verrucomicrobiae	Verrucomicrobiales	Verrucomicrobiaceae	Akkermansia	muciniphila
