# Supplementary material for: Shared Environment and Genetics Shape the Gut Microbiome after Infant Adoption
Source: mBio. 2021 Mar 30;12(2):e00548-21. doi: 10.1128/mBio.00548-21 (PMC8092250; doi:10.1128/mBio.00548-21)
Supplement: DATA SET S1 [file mBio.00548-21-sd001.txt]

id	V1	V2	V3	V4	V5	V6	V7	V8	V9	V10	V11	V12	V13	V14	V15	V16	V17	V18	V19	V20	V21	V22	V23	V24	V25	V26	V27	V28	V29	V30	V31	V32	V33	V34	V35	V36	V37	V38	V39	V40	V41	V42	V43	V44	V45	V46	V47	V48	V49
HS001	0	0.70994941	0.644710579	0.567375887	0.600660066	0.562264151	0.669201521	0.691382766	0.680819912	0.650655022	0.576301616	0.608633094	0.664615385	0.614649682	0.612788632	0.583489681	0.556074766	0.600719424	0.59454191	0.619047619	0.63190184	0.621399177	0.610451306	0.65571205	0.60661157	0.60904685	0.582577132	0.66023166	0.488970588	0.592105263	0.59375	0.585976628	0.543788187	0.55704698	0.584210526	0.612612613	0.731092437	0.614035088	0.527131783	0.626841244	0.643410853	0.601410935	0.580357143	0.687400319	0.62109375	0.614349776	0.650793651	0.548532731	0.619546248
HS002	0.70994941	0	0.716129032	0.677891654	0.724137931	0.673343606	0.693023256	0.71197411	0.620947631	0.684863524	0.74556213	0.668304668	0.677503251	0.635876841	0.683284457	0.733128834	0.70749543	0.742222222	0.712025316	0.618131868	0.628289474	0.623140496	0.666666667	0.63060686	0.70441989	0.666666667	0.707462687	0.59811617	0.641025641	0.653370014	0.71473851	0.651810585	0.675409836	0.692579505	0.759519038	0.638216561	0.585434174	0.664556962	0.634645669	0.638356164	0.609947644	0.638483965	0.686067019	0.705093834	0.75911252	0.61928934	0.720116618	0.704626335	0.684971098
HS003	0.644710579	0.716129032	0	0.583756345	0.699842022	0.536804309	0.667269439	0.642585551	0.661971831	0.669467787	0.667808219	0.639889197	0.660265879	0.58778626	0.688135593	0.682142857	0.692307692	0.677530017	0.622222222	0.619496855	0.662790698	0.656920078	0.678571429	0.588588589	0.655063291	0.578947368	0.660899654	0.655045872	0.586690018	0.622047244	0.569573284	0.581469649	0.625482625	0.624472574	0.675675676	0.595959596	0.70096463	0.559259259	0.613259669	0.611285266	0.651785714	0.68013468	0.650526316	0.703363914	0.654916512	0.514367816	0.595959596	0.655319149	0.613333333
HS004	0.567375887	0.677891654	0.583756345	0	0.548850575	0.512903226	0.597402597	0.623089983	0.593790427	0.528957529	0.585780526	0.498089172	0.52972973	0.529247911	0.574272588	0.582664526	0.617760618	0.622291022	0.618573798	0.547925608	0.585492228	0.586805556	0.600782779	0.503429355	0.507913669	0.511988717	0.569422777	0.618421053	0.504731861	0.492836676	0.531561462	0.474600871	0.528399312	0.612662942	0.655319149	0.468253968	0.597080292	0.462686567	0.504950495	0.506419401	0.502040816	0.558599696	0.624535316	0.570432357	0.588039867	0.480895916	0.601217656	0.572232645	0.535444947
HS005	0.600660066	0.724137931	0.699842022	0.548850575	0	0.595166163	0.598784195	0.632329635	0.6	0.467643468	0.474600871	0.451027811	0.465473146	0.536842105	0.522302158	0.491729323	0.585714286	0.511627907	0.68372093	0.605937922	0.687600644	0.686084142	0.663652803	0.582360571	0.508819539	0.576564581	0.566617862	0.735384615	0.573964497	0.583783784	0.608695652	0.581395349	0.563402889	0.702936097	0.6640625	0.568922306	0.661623109	0.658914729	0.583333333	0.593539704	0.588159588	0.645207439	0.7	0.58629776	0.549689441	0.615480649	0.633762518	0.673043478	0.597163121
HS006	0.562264151	0.673343606	0.536804309	0.512903226	0.595166163	0	0.642611684	0.632432432	0.607577808	0.601615074	0.624796085	0.563249001	0.586402266	0.494152047	0.560581583	0.558573854	0.545454545	0.614379085	0.507908612	0.560902256	0.526605505	0.520295203	0.601677149	0.548201439	0.582450832	0.522962963	0.568369028	0.581881533	0.47	0.460843373	0.447183099	0.487022901	0.539305302	0.50695825	0.623853211	0.537396122	0.612903226	0.46572935	0.395104895	0.592203898	0.566333809	0.63081862	0.543650794	0.613469985	0.616197183	0.522758621	0.611556982	0.478957916	0.526232114
HS007	0.669201521	0.693023256	0.667269439	0.597402597	0.598784195	0.642611684	0	0.168784029	0.632653061	0.566982409	0.602627258	0.515394913	0.584045584	0.564705882	0.619512195	0.613675214	0.666666667	0.667763158	0.730973451	0.615733737	0.685767098	0.691449814	0.640591966	0.542691751	0.604261796	0.64828614	0.684908789	0.743859649	0.637583893	0.657575758	0.641843972	0.649769585	0.613259669	0.723446894	0.699074074	0.596100279	0.690880989	0.642477876	0.651408451	0.631975867	0.635581062	0.715670436	0.752	0.608247423	0.64893617	0.658807212	0.567043619	0.696969697	0.6256
HS008	0.691382766	0.71197411	0.642585551	0.623089983	0.632329635	0.632432432	0.168784029	0	0.661016949	0.595505618	0.604810997	0.561111111	0.602962963	0.586523737	0.619047619	0.612903226	0.668874172	0.669535284	0.758364312	0.643533123	0.677042802	0.686888454	0.65470852	0.569277108	0.615873016	0.639751553	0.694444444	0.756906077	0.65202109	0.674565561	0.608938547	0.66025641	0.61627907	0.75	0.688888889	0.643994211	0.696774194	0.661710037	0.663585952	0.666666667	0.659701493	0.716216216	0.76744186	0.63190184	0.64990689	0.688760807	0.587837838	0.700854701	0.62541806
HS009	0.680819912	0.620947631	0.661971831	0.593790427	0.6	0.607577808	0.632653061	0.661016949	0	0.511160714	0.624020888	0.524336283	0.538998836	0.502986858	0.569948187	0.595687332	0.632653061	0.633986928	0.645429363	0.552567237	0.627507163	0.628776978	0.663492063	0.509433962	0.555282555	0.584541063	0.618421053	0.667125172	0.612217795	0.576499388	0.60332871	0.532178218	0.6	0.661585366	0.701188455	0.552	0.614427861	0.595567867	0.575172414	0.643902439	0.587822014	0.605670103	0.729071537	0.614832536	0.647711512	0.567198178	0.649484536	0.693251534	0.557544757
HS010	0.650655022	0.684863524	0.669467787	0.528957529	0.467643468	0.601615074	0.566982409	0.595505618	0.511160714	0	0.449350649	0.383259912	0.422943221	0.455410226	0.505154639	0.501340483	0.634945398	0.513654096	0.702479339	0.554744526	0.663817664	0.668097282	0.675078864	0.511737089	0.442542787	0.548076923	0.59947644	0.679890561	0.601056803	0.573690621	0.577931034	0.554187192	0.534090909	0.703030303	0.645868465	0.517633675	0.641089109	0.597796143	0.580246914	0.563106796	0.585081585	0.6	0.715582451	0.469047619	0.536551724	0.580498866	0.6	0.670731707	0.55216285
HS011	0.576301616	0.74556213	0.667808219	0.585780526	0.474600871	0.624796085	0.602627258	0.604810997	0.624020888	0.449350649	0	0.434447301	0.495225102	0.555555556	0.535603715	0.49025974	0.561643836	0.496087637	0.701342282	0.606936416	0.674825175	0.680140598	0.626984127	0.592797784	0.49127907	0.578347578	0.649842271	0.747088186	0.61722488	0.615050651	0.583193277	0.618768328	0.515679443	0.694339623	0.628509719	0.575433912	0.716814159	0.647651007	0.632721202	0.631123919	0.662087912	0.667692308	0.709981168	0.56056338	0.495798319	0.627659574	0.603076923	0.703422053	0.597560976
HS012	0.608633094	0.668304668	0.639889197	0.498089172	0.451027811	0.563249001	0.515394913	0.561111111	0.524336283	0.383259912	0.434447301	0	0.487944891	0.458186101	0.538265306	0.551724138	0.614791988	0.562419562	0.656675749	0.554216867	0.63943662	0.646393211	0.641744548	0.458139535	0.503631961	0.561904762	0.588082902	0.688768606	0.57124183	0.507840772	0.549795362	0.526829268	0.550561798	0.655688623	0.683860233	0.483652762	0.629901961	0.577656676	0.557666214	0.543269231	0.547344111	0.609137056	0.689088191	0.523584906	0.574351978	0.534831461	0.604060914	0.653614458	0.516372796
HS013	0.664615385	0.677503251	0.660265879	0.52972973	0.465473146	0.586402266	0.584045584	0.602962963	0.538998836	0.422943221	0.495225102	0.487944891	0	0.422885572	0.48308525	0.483779972	0.589403974	0.516393443	0.724238026	0.574522293	0.67518797	0.67673716	0.668341709	0.543558282	0.485275288	0.58490566	0.614855571	0.711815562	0.605555556	0.581632653	0.566860465	0.556129032	0.511244378	0.701444623	0.633093525	0.520190024	0.652399481	0.590711176	0.601156069	0.595933926	0.598051157	0.615074024	0.730769231	0.509339975	0.51744186	0.54556213	0.590847914	0.683360258	0.55941255
HS014	0.614649682	0.635876841	0.58778626	0.529247911	0.536842105	0.494152047	0.564705882	0.586523737	0.502986858	0.455410226	0.555555556	0.458186101	0.422885572	0	0.49790795	0.505094614	0.604810997	0.554929577	0.613193403	0.50982962	0.608087092	0.609375	0.64173913	0.48297604	0.472990777	0.518758085	0.580141844	0.636904762	0.564469914	0.514435696	0.510510511	0.516600266	0.51627907	0.643926789	0.655430712	0.524390244	0.575433912	0.550224888	0.525373134	0.573856209	0.524405507	0.633841886	0.697674419	0.541613316	0.57957958	0.526123937	0.58668516	0.614740369	0.485557084
HS015	0.612788632	0.683284457	0.688135593	0.574272588	0.522302158	0.560581583	0.619512195	0.619047619	0.569948187	0.505154639	0.535603715	0.538265306	0.48308525	0.49790795	0	0.376205788	0.489361702	0.510077519	0.667774086	0.52722063	0.6816609	0.676521739	0.650980392	0.532967033	0.504322767	0.559322034	0.571875	0.680395387	0.551342812	0.523672884	0.557404326	0.526162791	0.472413793	0.641791045	0.565031983	0.557615894	0.634502924	0.568106312	0.543801653	0.554285714	0.536784741	0.570121951	0.690875233	0.553072626	0.534109817	0.593667546	0.603658537	0.627819549	0.510574018
HS016	0.583489681	0.733128834	0.682142857	0.582664526	0.491729323	0.558573854	0.613675214	0.612903226	0.595687332	0.501340483	0.49025974	0.551724138	0.483779972	0.505094614	0.376205788	0	0.441478439	0.486178862	0.643356643	0.568862275	0.656934307	0.647706422	0.633333333	0.595988539	0.478915663	0.581120944	0.557377049	0.688041594	0.542288557	0.544227886	0.527145359	0.565349544	0.414545455	0.656126482	0.5261959	0.572413793	0.675840979	0.611888112	0.544347826	0.588059701	0.610795455	0.610223642	0.6765286	0.591836735	0.492119089	0.601648352	0.654952077	0.605577689	0.556962025
HS017	0.556074766	0.70749543	0.692307692	0.617760618	0.585714286	0.545454545	0.666666667	0.668874172	0.632653061	0.634945398	0.561643836	0.614791988	0.589403974	0.604810997	0.489361702	0.441478439	0	0.568627451	0.618843683	0.602131439	0.611738149	0.609090909	0.562666667	0.645868465	0.592128801	0.602094241	0.607920792	0.669491525	0.574297189	0.576512456	0.506437768	0.602169982	0.501123596	0.591022444	0.473053892	0.622580645	0.701275046	0.588865096	0.531914894	0.674336283	0.632721202	0.646833013	0.661691542	0.690189329	0.545064378	0.650080257	0.681381958	0.56675063	0.567362429
HS018	0.600719424	0.742222222	0.677530017	0.622291022	0.511627907	0.614379085	0.667763158	0.669535284	0.633986928	0.513654096	0.496087637	0.562419562	0.516393443	0.554929577	0.510077519	0.486178862	0.568627451	0	0.626890756	0.615050651	0.695271454	0.693661972	0.681908549	0.650485437	0.505094614	0.594864479	0.620853081	0.76	0.610223642	0.611594203	0.616161616	0.635829662	0.511343805	0.70510397	0.575757576	0.614973262	0.722304284	0.670588235	0.628762542	0.647907648	0.645116919	0.667180277	0.698113208	0.588152327	0.498316498	0.637816245	0.62403698	0.676190476	0.618320611
HS019	0.59454191	0.712025316	0.622222222	0.618573798	0.68372093	0.507908612	0.730973451	0.758364312	0.645429363	0.702479339	0.701342282	0.656675749	0.724238026	0.613193403	0.667774086	0.643356643	0.618843683	0.626890756	0	0.632716049	0.606060606	0.6	0.656521739	0.654867257	0.655279503	0.641337386	0.644067797	0.63016158	0.588336192	0.598145286	0.600725953	0.592476489	0.652830189	0.551440329	0.704057279	0.617021277	0.662460568	0.583333333	0.531531532	0.698461538	0.619883041	0.702970297	0.597535934	0.747747748	0.713248639	0.618644068	0.686468647	0.593360996	0.663398693
HS020	0.619047619	0.618131868	0.619496855	0.547925608	0.605937922	0.560902256	0.615733737	0.643533123	0.552567237	0.554744526	0.606936416	0.554216867	0.574522293	0.50982962	0.52722063	0.568862275	0.602131439	0.615050651	0.632716049	0	0.612179487	0.610305958	0.64028777	0.519379845	0.535135135	0.543766578	0.629737609	0.614088821	0.555228277	0.545087483	0.548686244	0.553133515	0.565495208	0.604810997	0.650485437	0.548064919	0.61369863	0.552469136	0.551459293	0.573726542	0.523076923	0.595441595	0.636363636	0.598425197	0.610510046	0.55721393	0.652421652	0.602076125	0.519774011
HS021	0.63190184	0.628289474	0.662790698	0.585492228	0.687600644	0.526605505	0.685767098	0.677042802	0.627507163	0.663817664	0.674825175	0.63943662	0.67518797	0.608087092	0.6816609	0.656934307	0.611738149	0.695271454	0.606060606	0.612179487	0	0.121756487	0.623853211	0.620795107	0.64516129	0.65615142	0.643109541	0.632270169	0.588550984	0.585874799	0.571157495	0.583061889	0.608695652	0.601731602	0.686075949	0.65051395	0.668852459	0.564393939	0.491525424	0.658146965	0.627272727	0.656357388	0.645788337	0.697819315	0.726755218	0.616959064	0.721649485	0.580786026	0.619047619
HS022	0.621399177	0.623140496	0.656920078	0.586805556	0.686084142	0.520295203	0.691449814	0.686888454	0.628776978	0.668097282	0.680140598	0.646393211	0.67673716	0.609375	0.676521739	0.647706422	0.609090909	0.693661972	0.6	0.610305958	0.121756487	0	0.612009238	0.625192012	0.636952998	0.65451664	0.623445826	0.630188679	0.568345324	0.593548387	0.580152672	0.603927987	0.598409543	0.590413943	0.678571429	0.646017699	0.66062603	0.565714286	0.515151515	0.662921348	0.640791476	0.637305699	0.639130435	0.705790297	0.717557252	0.609397944	0.727115717	0.582417582	0.627350427
HS023	0.610451306	0.666666667	0.678571429	0.600782779	0.663652803	0.601677149	0.640591966	0.65470852	0.663492063	0.675078864	0.626984127	0.641744548	0.668341709	0.64173913	0.650980392	0.633333333	0.562666667	0.681908549	0.656521739	0.64028777	0.623853211	0.612009238	0	0.631399317	0.612318841	0.653710247	0.630522088	0.68172043	0.564154786	0.621621622	0.59912854	0.608058608	0.602739726	0.604060914	0.645259939	0.663947798	0.671586716	0.57826087	0.585313175	0.670250896	0.635135135	0.692607004	0.670886076	0.693379791	0.647058824	0.672077922	0.673151751	0.651282051	0.638461538
HS024	0.65571205	0.63060686	0.588588589	0.503429355	0.582360571	0.548201439	0.542691751	0.569277108	0.509433962	0.511737089	0.592797784	0.458139535	0.543558282	0.48297604	0.532967033	0.595988539	0.645868465	0.650485437	0.654867257	0.519379845	0.620795107	0.625192012	0.631399317	0	0.462337662	0.512755102	0.620111732	0.680819912	0.559943583	0.526520052	0.515509601	0.528795812	0.557926829	0.637254902	0.699082569	0.564380265	0.602631579	0.528023599	0.553597651	0.546391753	0.520987654	0.617486339	0.729200653	0.537878788	0.604135894	0.529976019	0.579234973	0.654605263	0.485094851
HS025	0.60661157	0.70441989	0.655063291	0.507913669	0.508819539	0.582450832	0.604261796	0.615873016	0.555282555	0.442542787	0.49127907	0.503631961	0.485275288	0.472990777	0.504322767	0.478915663	0.592128801	0.505094614	0.655279503	0.535135135	0.64516129	0.636952998	0.612318841	0.462337662	0	0.522666667	0.574780059	0.701078582	0.546666667	0.531799729	0.561430793	0.545205479	0.520900322	0.674740484	0.639921722	0.518193225	0.641873278	0.571428571	0.554868624	0.533692722	0.543814433	0.598853868	0.692573402	0.53298153	0.517884914	0.5525	0.610315186	0.648083624	0.488636364
HS026	0.60904685	0.666666667	0.578947368	0.511988717	0.576564581	0.522962963	0.64828614	0.639751553	0.584541063	0.548076923	0.578347578	0.561904762	0.58490566	0.518758085	0.559322034	0.581120944	0.602094241	0.594864479	0.641337386	0.543766578	0.65615142	0.65451664	0.653710247	0.512755102	0.522666667	0	0.5	0.574660633	0.407837446	0.532536521	0.522070015	0.516129032	0.572327044	0.638513514	0.653333333	0.538840937	0.62972973	0.541033435	0.540090772	0.542328042	0.506329114	0.575842697	0.629005059	0.569948187	0.555555556	0.506142506	0.564606742	0.62585034	0.512534819
HS027	0.582577132	0.707462687	0.660899654	0.569422777	0.566617862	0.568369028	0.684908789	0.694444444	0.618421053	0.59947644	0.649842271	0.588082902	0.614855571	0.580141844	0.571875	0.557377049	0.607920792	0.620853081	0.644067797	0.629737609	0.643109541	0.623445826	0.630522088	0.620111732	0.574780059	0.5	0	0.583193277	0.381642512	0.541605839	0.60950764	0.571005917	0.545774648	0.595419847	0.628008753	0.566621803	0.678571429	0.586440678	0.548060708	0.575581395	0.612188366	0.574534161	0.638095238	0.630681818	0.578947368	0.605898123	0.645962733	0.603846154	0.633846154
HS028	0.66023166	0.59811617	0.655045872	0.618421053	0.735384615	0.581881533	0.743859649	0.756906077	0.667125172	0.679890561	0.747088186	0.688768606	0.711815562	0.636904762	0.680395387	0.688041594	0.669491525	0.76	0.63016158	0.614088821	0.632270169	0.630188679	0.68172043	0.680819912	0.701078582	0.574660633	0.583193277	0	0.520408163	0.607361963	0.669064748	0.626749611	0.678504673	0.641547862	0.759433962	0.597183099	0.643192488	0.601436266	0.560714286	0.645801527	0.619738752	0.643207856	0.609756098	0.695976155	0.741007194	0.56802244	0.656301146	0.618069815	0.662884927
HS029	0.488970588	0.641025641	0.586690018	0.504731861	0.573964497	0.47	0.637583893	0.65202109	0.612217795	0.601056803	0.61722488	0.57124183	0.605555556	0.564469914	0.551342812	0.542288557	0.574297189	0.610223642	0.588336192	0.555228277	0.588550984	0.568345324	0.564154786	0.559943583	0.546666667	0.407837446	0.381642512	0.520408163	0	0.480825959	0.536082474	0.515695067	0.532976827	0.520309478	0.608888889	0.519021739	0.654135338	0.506003431	0.453924915	0.521292217	0.532867133	0.551020408	0.540540541	0.615494978	0.560137457	0.537212449	0.582417582	0.55165692	0.576982893
HS030	0.592105263	0.653370014	0.622047244	0.492836676	0.583783784	0.460843373	0.657575758	0.674565561	0.576499388	0.573690621	0.615050651	0.507840772	0.581632653	0.514435696	0.523672884	0.544227886	0.576512456	0.611594203	0.598145286	0.545087483	0.585874799	0.593548387	0.621621622	0.526520052	0.531799729	0.532536521	0.541605839	0.607361963	0.480825959	0	0.476780186	0.443383356	0.5456	0.559380379	0.677042802	0.49	0.569272977	0.505409583	0.443076923	0.503355705	0.550706033	0.577746077	0.615120275	0.563731932	0.619195046	0.526774595	0.609129815	0.549393414	0.521923621
HS031	0.59375	0.71473851	0.569573284	0.531561462	0.608695652	0.447183099	0.641843972	0.608938547	0.60332871	0.577931034	0.583193277	0.549795362	0.566860465	0.510510511	0.557404326	0.527145359	0.506437768	0.616161616	0.600725953	0.548686244	0.571157495	0.580152672	0.59912854	0.515509601	0.561430793	0.522070015	0.60950764	0.669064748	0.536082474	0.476780186	0	0.491365777	0.516068053	0.521649485	0.516746411	0.602272727	0.665086888	0.506352087	0.462093863	0.645608629	0.598828697	0.626446281	0.609053498	0.636090226	0.570909091	0.575671853	0.642975207	0.559251559	0.522094926
HS032	0.585976628	0.651810585	0.581469649	0.474600871	0.581395349	0.487022901	0.649769585	0.66025641	0.532178218	0.554187192	0.618768328	0.526829268	0.556129032	0.516600266	0.526162791	0.565349544	0.602169982	0.635829662	0.592476489	0.553133515	0.583061889	0.603927987	0.608058608	0.528795812	0.545205479	0.516129032	0.571005917	0.626749611	0.515695067	0.443383356	0.491365777	0	0.581168831	0.615384615	0.702970297	0.494310999	0.613888889	0.501567398	0.494539782	0.573369565	0.548051948	0.60982659	0.619546248	0.585106383	0.629513344	0.526448363	0.61849711	0.598591549	0.538681948
HS033	0.543788187	0.675409836	0.625482625	0.528399312	0.563402889	0.539305302	0.613259669	0.61627907	0.6	0.534090909	0.515679443	0.550561798	0.511244378	0.51627907	0.472413793	0.414545455	0.501123596	0.511343805	0.652830189	0.565495208	0.608695652	0.598409543	0.602739726	0.557926829	0.520900322	0.572327044	0.545774648	0.678504673	0.532976827	0.5456	0.516068053	0.581168831	0	0.534482759	0.476070529	0.546120059	0.64379085	0.543396226	0.508442777	0.573248408	0.583081571	0.589041096	0.660215054	0.552795031	0.519848771	0.559766764	0.595890411	0.569565217	0.538983051
HS034	0.55704698	0.692579505	0.624472574	0.612662942	0.702936097	0.50695825	0.723446894	0.75	0.661585366	0.703030303	0.694339623	0.655688623	0.701444623	0.643926789	0.641791045	0.656126482	0.591022444	0.70510397	0.551440329	0.604810997	0.601731602	0.590413943	0.604060914	0.637254902	0.674740484	0.638513514	0.595419847	0.641547862	0.520309478	0.559380379	0.521649485	0.615384615	0.534482759	0	0.501416431	0.649452269	0.711267606	0.559670782	0.476482618	0.660958904	0.660194175	0.644444444	0.548693587	0.676666667	0.665979381	0.635514019	0.692592593	0.480769231	0.615384615
HS035	0.584210526	0.759519038	0.675675676	0.655319149	0.6640625	0.623853211	0.699074074	0.688888889	0.701188455	0.645868465	0.628509719	0.683860233	0.633093525	0.655430712	0.565031983	0.5261959	0.473053892	0.575757576	0.704057279	0.650485437	0.686075949	0.678571429	0.645259939	0.699082569	0.639921722	0.653333333	0.628008753	0.759433962	0.608888889	0.677042802	0.516746411	0.702970297	0.476070529	0.501416431	0	0.70979021	0.780439122	0.651551313	0.611374408	0.694390716	0.713248639	0.691331924	0.666666667	0.722326454	0.516746411	0.725217391	0.704016913	0.598853868	0.649269311
HS036	0.612612613	0.638216561	0.595959596	0.468253968	0.568922306	0.537396122	0.596100279	0.643994211	0.552	0.517633675	0.575433912	0.483652762	0.520190024	0.524390244	0.557615894	0.572413793	0.622580645	0.614973262	0.617021277	0.548064919	0.65051395	0.646017699	0.663947798	0.564380265	0.518193225	0.538840937	0.566621803	0.597183099	0.519021739	0.49	0.602272727	0.494310999	0.546120059	0.649452269	0.70979021	0	0.524777637	0.438297872	0.519774011	0.511830635	0.522102748	0.557312253	0.615625	0.536019536	0.607954545	0.486643438	0.57312253	0.593700787	0.539869281
HS037	0.731092437	0.585434174	0.70096463	0.597080292	0.661623109	0.612903226	0.690880989	0.696774194	0.614427861	0.641089109	0.716814159	0.629901961	0.652399481	0.575433912	0.634502924	0.675840979	0.701275046	0.722304284	0.662460568	0.61369863	0.668852459	0.66062603	0.671586716	0.602631579	0.641873278	0.62972973	0.678571429	0.643192488	0.654135338	0.569272977	0.665086888	0.613888889	0.64379085	0.711267606	0.780439122	0.524777637	0	0.501577287	0.601255887	0.614754098	0.582245431	0.659883721	0.736379613	0.657754011	0.740916272	0.587341772	0.688953488	0.680851064	0.593659942
HS038	0.614035088	0.664556962	0.559259259	0.462686567	0.658914729	0.46572935	0.642477876	0.661710037	0.595567867	0.597796143	0.647651007	0.577656676	0.590711176	0.550224888	0.568106312	0.611888112	0.588865096	0.670588235	0.583333333	0.552469136	0.564393939	0.565714286	0.57826087	0.528023599	0.571428571	0.541033435	0.586440678	0.601436266	0.506003431	0.505409583	0.506352087	0.501567398	0.543396226	0.559670782	0.651551313	0.438297872	0.501577287	0	0.455855856	0.532307692	0.540935673	0.600660066	0.593429158	0.57957958	0.589836661	0.508474576	0.620462046	0.556016598	0.509803922
HS039	0.527131783	0.634645669	0.613259669	0.504950495	0.583333333	0.395104895	0.651408451	0.663585952	0.575172414	0.580246914	0.632721202	0.557666214	0.601156069	0.525373134	0.543801653	0.544347826	0.531914894	0.628762542	0.531531532	0.551459293	0.491525424	0.515151515	0.585313175	0.553597651	0.554868624	0.540090772	0.548060708	0.560714286	0.453924915	0.443076923	0.462093863	0.494539782	0.508442777	0.476482618	0.611374408	0.519774011	0.601255887	0.455855856	0	0.574272588	0.54294032	0.566502463	0.551020408	0.596412556	0.642599278	0.555555556	0.619047619	0.492783505	0.531707317
HS040	0.626841244	0.638356164	0.611285266	0.506419401	0.593539704	0.592203898	0.631975867	0.666666667	0.643902439	0.563106796	0.631123919	0.543269231	0.595933926	0.573856209	0.554285714	0.588059701	0.674336283	0.647907648	0.698461538	0.573726542	0.658146965	0.662921348	0.670250896	0.546391753	0.533692722	0.542328042	0.575581395	0.645801527	0.521292217	0.503355705	0.645608629	0.573369565	0.573248408	0.660958904	0.694390716	0.511830635	0.614754098	0.532307692	0.574272588	0	0.434782609	0.542613636	0.671794872	0.557591623	0.636363636	0.516129032	0.585227273	0.603448276	0.591549296
HS041	0.643410853	0.609947644	0.651785714	0.502040816	0.588159588	0.566333809	0.635581062	0.659701493	0.587822014	0.585081585	0.662087912	0.547344111	0.598051157	0.524405507	0.536784741	0.610795455	0.632721202	0.645116919	0.619883041	0.523076923	0.627272727	0.640791476	0.635135135	0.520987654	0.543814433	0.506329114	0.612188366	0.619738752	0.532867133	0.550706033	0.598828697	0.548051948	0.583081571	0.660194175	0.713248639	0.522102748	0.582245431	0.540935673	0.54294032	0.434782609	0	0.593495935	0.654281099	0.576441103	0.64568082	0.542857143	0.60704607	0.599348534	0.532258065
HS042	0.601410935	0.638483965	0.68013468	0.558599696	0.645207439	0.63081862	0.715670436	0.716216216	0.605670103	0.6	0.667692308	0.609137056	0.615074024	0.633841886	0.570121951	0.610223642	0.646833013	0.667180277	0.702970297	0.595441595	0.656357388	0.637305699	0.692607004	0.617486339	0.598853868	0.575842697	0.574534161	0.643207856	0.551020408	0.577746077	0.626446281	0.60982659	0.589041096	0.644444444	0.691331924	0.557312253	0.659883721	0.600660066	0.566502463	0.542613636	0.593495935	0	0.608133087	0.616666667	0.642975207	0.54855643	0.678787879	0.615671642	0.606606607
HS043	0.580357143	0.686067019	0.650526316	0.624535316	0.7	0.543650794	0.752	0.76744186	0.729071537	0.715582451	0.709981168	0.689088191	0.730769231	0.697674419	0.690875233	0.6765286	0.661691542	0.698113208	0.597535934	0.636363636	0.645788337	0.639130435	0.670886076	0.729200653	0.692573402	0.629005059	0.638095238	0.609756098	0.540540541	0.615120275	0.609053498	0.619546248	0.660215054	0.548693587	0.666666667	0.615625	0.736379613	0.593429158	0.551020408	0.671794872	0.654281099	0.608133087	0	0.700499168	0.670781893	0.623639191	0.711645102	0.529976019	0.696526508
HS044	0.687400319	0.705093834	0.703363914	0.570432357	0.58629776	0.613469985	0.608247423	0.63190184	0.614832536	0.469047619	0.56056338	0.523584906	0.509339975	0.541613316	0.553072626	0.591836735	0.690189329	0.588152327	0.747747748	0.598425197	0.697819315	0.705790297	0.693379791	0.537878788	0.53298153	0.569948187	0.630681818	0.695976155	0.615494978	0.563731932	0.636090226	0.585106383	0.552795031	0.676666667	0.722326454	0.536019536	0.657754011	0.57957958	0.596412556	0.557591623	0.576441103	0.616666667	0.700499168	0	0.560902256	0.586374696	0.591666667	0.651006711	0.58953168
HS045	0.62109375	0.75911252	0.654916512	0.588039867	0.549689441	0.616197183	0.64893617	0.64990689	0.647711512	0.536551724	0.495798319	0.574351978	0.51744186	0.57957958	0.534109817	0.492119089	0.545064378	0.498316498	0.713248639	0.610510046	0.726755218	0.717557252	0.647058824	0.604135894	0.517884914	0.555555556	0.578947368	0.741007194	0.560137457	0.619195046	0.570909091	0.629513344	0.519848771	0.665979381	0.516746411	0.607954545	0.740916272	0.589836661	0.642599278	0.636363636	0.64568082	0.642975207	0.670781893	0.560902256	0	0.615275813	0.646280992	0.683991684	0.600654664
HS046	0.614349776	0.61928934	0.514367816	0.480895916	0.615480649	0.522758621	0.658807212	0.688760807	0.567198178	0.580498866	0.627659574	0.534831461	0.54556213	0.526123937	0.593667546	0.601648352	0.650080257	0.637816245	0.618644068	0.55721393	0.616959064	0.609397944	0.672077922	0.529976019	0.5525	0.506142506	0.605898123	0.56802244	0.537212449	0.526774595	0.575671853	0.526448363	0.559766764	0.635514019	0.725217391	0.486643438	0.587341772	0.508474576	0.555555556	0.516129032	0.542857143	0.54855643	0.623639191	0.586374696	0.615275813	0	0.56167979	0.598746082	0.544270833
HS047	0.650793651	0.720116618	0.595959596	0.601217656	0.633762518	0.611556982	0.567043619	0.587837838	0.649484536	0.6	0.603076923	0.604060914	0.590847914	0.58668516	0.603658537	0.654952077	0.681381958	0.62403698	0.686468647	0.652421652	0.721649485	0.727115717	0.673151751	0.579234973	0.610315186	0.564606742	0.645962733	0.656301146	0.582417582	0.609129815	0.642975207	0.61849711	0.595890411	0.692592593	0.704016913	0.57312253	0.688953488	0.620462046	0.619047619	0.585227273	0.60704607	0.678787879	0.711645102	0.591666667	0.646280992	0.56167979	0	0.679104478	0.594594595
HS048	0.548532731	0.704626335	0.655319149	0.572232645	0.673043478	0.478957916	0.696969697	0.700854701	0.693251534	0.670731707	0.703422053	0.653614458	0.683360258	0.614740369	0.627819549	0.605577689	0.56675063	0.676190476	0.593360996	0.602076125	0.580786026	0.582417582	0.651282051	0.654605263	0.648083624	0.62585034	0.603846154	0.618069815	0.55165692	0.549393414	0.559251559	0.598591549	0.569565217	0.480769231	0.598853868	0.593700787	0.680851064	0.556016598	0.492783505	0.603448276	0.599348534	0.615671642	0.529976019	0.651006711	0.683991684	0.598746082	0.679104478	0	0.57195572
HS049	0.619546248	0.684971098	0.613333333	0.535444947	0.597163121	0.526232114	0.6256	0.62541806	0.557544757	0.55216285	0.597560976	0.516372796	0.55941255	0.485557084	0.510574018	0.556962025	0.567362429	0.618320611	0.663398693	0.519774011	0.619047619	0.627350427	0.638461538	0.485094851	0.488636364	0.512534819	0.633846154	0.662884927	0.576982893	0.521923621	0.522094926	0.538681948	0.538983051	0.615384615	0.649269311	0.539869281	0.593659942	0.509803922	0.531707317	0.591549296	0.532258065	0.606606607	0.696526508	0.58953168	0.600654664	0.544270833	0.594594595	0.57195572	0
HS050	0.593607306	0.737881508	0.621505376	0.564393939	0.571929825	0.574898785	0.653061224	0.645788337	0.659969088	0.588325653	0.497120921	0.593323217	0.557003257	0.564189189	0.559772296	0.509054326	0.530612245	0.519230769	0.677148847	0.591623037	0.651214128	0.631111111	0.625974026	0.631840796	0.504393673	0.598627787	0.611650485	0.730290456	0.586614173	0.622377622	0.512605042	0.630550622	0.52967033	0.620437956	0.511627907	0.625396825	0.73881932	0.601677149	0.595833333	0.64173913	0.645320197	0.653483992	0.660194175	0.627749577	0.542016807	0.630331754	0.645951036	0.631449631	0.545623836
HS051	0.733755943	0.608	0.686930091	0.647711512	0.711664482	0.671033479	0.733528551	0.74695122	0.647619048	0.672985782	0.728291317	0.666666667	0.677819083	0.620382166	0.691666667	0.733333333	0.736752137	0.747545582	0.689552239	0.644908616	0.72755418	0.698289269	0.740484429	0.64321608	0.692913386	0.675257732	0.748587571	0.665185185	0.697574893	0.654901961	0.707025411	0.671957672	0.703703704	0.751655629	0.802607076	0.608748481	0.57712766	0.641791045	0.682020802	0.677083333	0.683291771	0.665745856	0.719008264	0.673469388	0.763826607	0.585956416	0.679558011	0.733333333	0.652054795
HS052	0.671691792	0.600558659	0.621794872	0.630276565	0.736625514	0.623277182	0.722650231	0.752411576	0.627791563	0.716049383	0.758823529	0.652811736	0.746442432	0.680426099	0.740524781	0.731707317	0.705989111	0.749631811	0.591194969	0.62295082	0.617647059	0.638752053	0.694852941	0.627296588	0.697802198	0.619946092	0.697329377	0.647425897	0.622188906	0.630642955	0.675590551	0.620498615	0.723127036	0.631578947	0.753479125	0.617237009	0.646239554	0.58490566	0.602503912	0.640326975	0.596354167	0.68115942	0.632224168	0.730666667	0.751181102	0.590909091	0.707246377	0.639575972	0.652298851
HS053	0.621212121	0.601236476	0.6	0.556634304	0.675757576	0.544520548	0.686206897	0.735985533	0.595658073	0.651821862	0.725040917	0.62082777	0.681818182	0.618768328	0.627228525	0.649063032	0.647302905	0.66557377	0.555555556	0.607843137	0.58747698	0.585185185	0.633684211	0.604617605	0.635811836	0.572065379	0.609917355	0.590909091	0.52173913	0.583081571	0.593639576	0.571209801	0.647706422	0.552894212	0.695852535	0.586111111	0.654853621	0.520282187	0.515789474	0.590977444	0.539341917	0.59742351	0.549800797	0.685756241	0.696113074	0.55186722	0.671497585	0.533199195	0.629984051
HS054	0.551782683	0.655367232	0.522727273	0.51988218	0.633841886	0.44496124	0.653666147	0.657980456	0.598997494	0.613466334	0.660714286	0.555555556	0.633986928	0.566621803	0.589970501	0.62037037	0.602209945	0.672131148	0.522292994	0.571823204	0.586092715	0.580698835	0.626865672	0.549071618	0.588888889	0.514986376	0.537537538	0.570300158	0.474962064	0.48824343	0.540669856	0.526610644	0.577557756	0.537366548	0.660606061	0.528809219	0.616901408	0.503184713	0.470681458	0.534435262	0.542105263	0.580645161	0.545293073	0.60916442	0.66507177	0.515306122	0.586510264	0.53046595	0.537790698
HS055	0.694545455	0.736920777	0.487001733	0.621875	0.744868035	0.640264026	0.694352159	0.676521739	0.72859025	0.714285714	0.706161137	0.691309987	0.730027548	0.670454545	0.737089202	0.747126437	0.777777778	0.753164557	0.721561969	0.722627737	0.702654867	0.715302491	0.762575453	0.639160839	0.697503671	0.623021583	0.709728868	0.707070707	0.664516129	0.660818713	0.656462585	0.668148148	0.703703704	0.709369025	0.75877193	0.644204852	0.713859911	0.650254669	0.658783784	0.62154294	0.675450763	0.67340591	0.690839695	0.724039829	0.741496599	0.53557047	0.595645412	0.70327553	0.688751926
HS056	0.590405904	0.694402421	0.599297012	0.509493671	0.599406528	0.555183946	0.666666667	0.689594356	0.627163782	0.568211921	0.6128	0.559633028	0.598885794	0.574712644	0.603803487	0.613976705	0.620967742	0.657051282	0.631669535	0.583456425	0.633752244	0.610108303	0.63190184	0.564356436	0.53640416	0.557496361	0.55088853	0.600682594	0.496732026	0.51183432	0.572413793	0.571214393	0.567084079	0.596116505	0.674107143	0.51226158	0.644042232	0.507745267	0.520547945	0.53460972	0.545582048	0.54015748	0.589147287	0.605755396	0.624137931	0.549525102	0.609448819	0.600782779	0.553822153
HS057	0.569852941	0.695324284	0.544658494	0.507886435	0.630177515	0.47	0.66442953	0.687170475	0.60690571	0.603698811	0.661881978	0.57124183	0.644444444	0.570200573	0.620853081	0.628524046	0.602409639	0.670926518	0.588336192	0.543446244	0.588550984	0.589928058	0.600814664	0.57122708	0.608888889	0.547169811	0.581320451	0.595238095	0.504885993	0.513274336	0.546391753	0.524663677	0.586452763	0.489361702	0.657777778	0.54076087	0.633082707	0.488850772	0.494880546	0.577092511	0.558041958	0.563579278	0.536679537	0.635581062	0.621993127	0.542625169	0.610675039	0.516569201	0.539657854
HS058	0.629881154	0.655367232	0.626623377	0.484536082	0.589459085	0.519379845	0.700468019	0.713355049	0.619047619	0.558603491	0.62202381	0.55308642	0.597385621	0.580080754	0.578171091	0.601851852	0.613259669	0.612518629	0.627388535	0.535911602	0.652317881	0.65391015	0.660447761	0.578249337	0.561111111	0.525885559	0.570570571	0.592417062	0.553869499	0.496542185	0.591706539	0.535014006	0.574257426	0.601423488	0.680808081	0.482714469	0.594366197	0.515923567	0.511885895	0.531680441	0.492105263	0.563049853	0.587921847	0.590296496	0.636363636	0.510204082	0.651026393	0.53046595	0.529069767
HS059	0.560878244	0.648387097	0.640151515	0.519458545	0.592417062	0.515260323	0.670886076	0.692015209	0.616901408	0.607843137	0.647260274	0.584487535	0.618906942	0.621374046	0.545762712	0.585714286	0.591208791	0.595197256	0.637037037	0.58490566	0.647286822	0.649122807	0.625	0.600600601	0.598101266	0.572755418	0.55017301	0.6	0.523642732	0.543307087	0.576994434	0.565495208	0.552123552	0.565400844	0.641277641	0.544011544	0.61414791	0.485185185	0.506445672	0.55799373	0.556547619	0.552188552	0.532631579	0.605504587	0.59554731	0.537356322	0.68013468	0.476595745	0.55
HS060	0.509433962	0.72147651	0.615079365	0.548500882	0.599343186	0.489681051	0.701323251	0.729083665	0.653061224	0.637681159	0.65	0.616045845	0.660030628	0.603803487	0.5795053	0.567164179	0.554524362	0.620751342	0.546511628	0.598039216	0.62195122	0.611451943	0.570754717	0.613707165	0.592105263	0.565916399	0.537906137	0.646833013	0.491773309	0.541734861	0.568932039	0.57807309	0.530364372	0.502222222	0.597911227	0.596412556	0.725752508	0.585271318	0.479768786	0.609120521	0.608024691	0.6	0.569844789	0.650793651	0.611650485	0.580357143	0.649122807	0.515695067	0.569444444
HS061	0.59295499	0.723809524	0.70260223	0.567387687	0.542768274	0.604938272	0.641207815	0.645522388	0.65	0.555248619	0.542087542	0.568306011	0.540029112	0.578947368	0.53	0.445614035	0.535483871	0.534569983	0.661818182	0.575851393	0.676806084	0.659655832	0.589519651	0.636094675	0.529595016	0.570121951	0.554421769	0.711711712	0.549053356	0.562790698	0.577413479	0.610062893	0.518939394	0.67768595	0.553956835	0.570412518	0.699367089	0.603636364	0.587703436	0.62037037	0.604105572	0.622516556	0.682474227	0.605421687	0.526411658	0.614730878	0.622516556	0.6125	0.603278689
HS062	0.611548556	0.74	0.661764706	0.656050955	0.610136452	0.610983982	0.681293303	0.669950739	0.674576271	0.65993266	0.586206897	0.647840532	0.622980251	0.607476636	0.561702128	0.527272727	0.528358209	0.563714903	0.652380952	0.624031008	0.681818182	0.659033079	0.548780488	0.673992674	0.57421875	0.623574144	0.611353712	0.741176471	0.583148559	0.634951456	0.53699284	0.660079051	0.532663317	0.593220339	0.407665505	0.689354276	0.725099602	0.642857143	0.617021277	0.683397683	0.655797101	0.700421941	0.667605634	0.700374532	0.546539379	0.704861111	0.679324895	0.622857143	0.625
HS063	0.667425968	0.716845878	0.738197425	0.663516068	0.649737303	0.608080808	0.694501018	0.689655172	0.691358025	0.668711656	0.586206897	0.660606061	0.63902439	0.655986509	0.606060606	0.582329317	0.511450382	0.612284069	0.635983264	0.592334495	0.651982379	0.631929047	0.601036269	0.655629139	0.610526316	0.616438356	0.643410853	0.701863354	0.607072692	0.633507853	0.568134172	0.684397163	0.596491228	0.645631068	0.565217391	0.664025357	0.721428571	0.640167364	0.559251559	0.701388889	0.639344262	0.672932331	0.636803874	0.706081081	0.593291405	0.694006309	0.687969925	0.647058824	0.624535316
HS064	0.598377282	0.732026144	0.661538462	0.574614065	0.5232	0.573770492	0.647706422	0.652509653	0.632478632	0.532577904	0.472222222	0.540616246	0.509715994	0.536321484	0.494845361	0.492753623	0.521252796	0.516521739	0.642857143	0.576433121	0.653543307	0.631683168	0.6	0.547112462	0.461538462	0.529780564	0.554385965	0.713221601	0.555950266	0.550239234	0.52165725	0.585760518	0.48627451	0.605150215	0.54887218	0.6	0.690553746	0.582706767	0.555140187	0.615873016	0.605421687	0.610921502	0.683083512	0.572755418	0.461393597	0.61627907	0.61774744	0.636363636	0.527027027
HS065	0.640488656	0.667630058	0.663333333	0.547511312	0.563120567	0.59936407	0.6128	0.608695652	0.598465473	0.498727735	0.506097561	0.518891688	0.481975968	0.521320495	0.540785498	0.541139241	0.578747628	0.557251908	0.68627451	0.581920904	0.663265306	0.661538462	0.607692308	0.52303523	0.514204545	0.52367688	0.593846154	0.688816856	0.573872473	0.558698727	0.571194763	0.567335244	0.549152542	0.681318681	0.624217119	0.594771242	0.634005764	0.571895425	0.629268293	0.574647887	0.588709677	0.621621622	0.696526508	0.545454545	0.525368249	0.6015625	0.600600601	0.682656827	0.56547619
HS066	0.706896552	0.629447853	0.656984786	0.615776081	0.683574879	0.622340426	0.745989305	0.766990291	0.648618785	0.665566557	0.740693196	0.631406761	0.697247706	0.609411765	0.668789809	0.721854305	0.716923077	0.719794344	0.662585034	0.571600481	0.70745429	0.689265537	0.735614308	0.646922184	0.673518742	0.590963139	0.679172057	0.640540541	0.624020888	0.578313253	0.68119891	0.622411693	0.694249649	0.680119581	0.780730897	0.556306306	0.620563035	0.632653061	0.634146341	0.551020408	0.52710496	0.584283904	0.644776119	0.667844523	0.746594005	0.535353535	0.652724968	0.636090226	0.637735849
HS067	0.675774135	0.700598802	0.6875	0.690140845	0.74743025	0.609917355	0.780366057	0.804878049	0.672823219	0.750656168	0.78164557	0.706493506	0.762758621	0.681365576	0.695924765	0.733552632	0.725646123	0.752773376	0.615646259	0.619883041	0.691489362	0.668449198	0.737903226	0.722689076	0.741176471	0.657060519	0.693290735	0.608768971	0.602584814	0.625183016	0.713798978	0.646884273	0.717314488	0.639846743	0.767032967	0.619433198	0.710447761	0.663265306	0.614213198	0.650145773	0.613888889	0.647975078	0.59082218	0.740740741	0.781942078	0.650537634	0.716510903	0.55984556	0.679012346
HS068	0.617204301	0.743150685	0.703252033	0.592792793	0.581239531	0.58925144	0.651837524	0.66122449	0.632047478	0.581120944	0.565693431	0.583090379	0.581903276	0.586429725	0.494584838	0.473282443	0.431980907	0.550274223	0.670634921	0.55	0.629166667	0.614255765	0.558252427	0.606349206	0.563758389	0.580327869	0.564575646	0.685658153	0.536448598	0.579298831	0.514910537	0.569491525	0.481327801	0.598173516	0.455525606	0.634703196	0.679180887	0.571428571	0.573964497	0.644518272	0.613207547	0.659498208	0.667425968	0.644012945	0.510934394	0.678787879	0.681003584	0.585253456	0.563829787
HS069	0.919614148	0.719298246	0.913713405	0.865168539	0.925729443	0.876106195	0.913946588	0.925811437	0.802647413	0.894610778	0.943262411	0.893238434	0.862155388	0.87371134	0.879043601	0.914831131	0.913194444	0.926136364	0.851739788	0.809775429	0.833594976	0.820189274	0.905096661	0.893265565	0.899070385	0.853976532	0.882689557	0.822822823	0.884393064	0.841269841	0.903030303	0.855421687	0.86541471	0.88907563	0.950757576	0.852579853	0.738896366	0.857791225	0.834337349	0.841897233	0.828499369	0.837762238	0.872483221	0.855483871	0.942424242	0.813953488	0.851748252	0.891708968	0.855755895
HS070	0.655375552	0.689223058	0.637393768	0.534460338	0.570900123	0.575510204	0.636114911	0.664772727	0.560810811	0.5	0.598425197	0.522222222	0.52748538	0.505402161	0.546875	0.544715447	0.620853081	0.584756899	0.671309192	0.547911548	0.628242075	0.617945007	0.670926518	0.537914692	0.533333333	0.512135922	0.568783069	0.673582296	0.538050734	0.527675277	0.534170153	0.539800995	0.543103448	0.647239264	0.675213675	0.536165327	0.6475	0.545961003	0.556171983	0.544117647	0.581176471	0.569948187	0.684532925	0.504807692	0.564853556	0.540045767	0.624352332	0.645061728	0.547557841
HS071	0.57337884	0.65106383	0.634584013	0.48816568	0.618384401	0.526479751	0.677115987	0.685761047	0.577358491	0.556946183	0.605381166	0.546468401	0.572178478	0.543243243	0.522962963	0.553488372	0.574074074	0.613772455	0.6224	0.536754508	0.577371048	0.585284281	0.598499062	0.54460719	0.556485356	0.532147743	0.538461538	0.603174603	0.5	0.483333333	0.554487179	0.5302391	0.525704809	0.552772809	0.678861789	0.539845758	0.649222065	0.5168	0.474522293	0.529737206	0.545574637	0.543446244	0.65	0.529093369	0.592948718	0.551856594	0.637702504	0.567567568	0.553284672
HS072	0.82585752	0.763052209	0.753694581	0.803837953	0.870841487	0.76091954	0.856148492	0.851485149	0.799319728	0.831081081	0.87012987	0.826666667	0.845045045	0.797373358	0.820512821	0.831050228	0.813813814	0.856832972	0.770334928	0.727626459	0.796954315	0.795396419	0.852760736	0.823529412	0.843137255	0.790076336	0.881578947	0.725768322	0.799554566	0.832358674	0.774580336	0.793650794	0.808080808	0.778409091	0.845614035	0.796847636	0.776	0.784688995	0.757719715	0.80620155	0.767272727	0.800847458	0.773371105	0.853383459	0.880095923	0.759581882	0.826271186	0.747126437	0.811715481
HS073	0.56043956	0.621052632	0.668411867	0.490566038	0.622418879	0.511627907	0.665551839	0.702276708	0.594701987	0.58629776	0.637519873	0.590612777	0.601108033	0.585714286	0.54015748	0.58677686	0.6	0.643312102	0.617094017	0.533039648	0.604278075	0.594982079	0.574036511	0.561181435	0.583456425	0.551374819	0.524879615	0.579661017	0.454545455	0.514705882	0.571917808	0.543964232	0.523978686	0.564547206	0.619469027	0.533875339	0.619190405	0.507692308	0.482993197	0.549048316	0.506276151	0.571205008	0.565384615	0.608011445	0.626712329	0.55465587	0.624413146	0.530097087	0.568992248
HS074	0.604754829	0.669191919	0.634285714	0.488859764	0.540372671	0.572016461	0.608275862	0.64469914	0.612244898	0.498871332	0.552910053	0.476510067	0.521790342	0.547762999	0.514435696	0.549180328	0.594896332	0.589403974	0.648876404	0.564356436	0.654069767	0.64379562	0.648387097	0.553699284	0.509950249	0.564792176	0.517333333	0.651324965	0.510094213	0.506815366	0.592123769	0.506265664	0.536231884	0.613003096	0.671848014	0.465895954	0.637279597	0.54494382	0.535664336	0.516049383	0.568720379	0.577023499	0.632148377	0.532687651	0.58649789	0.52764977	0.600522193	0.607476636	0.567357513
[truncated: 25 more columns]
