# Supplementary material for: Shared Environment and Genetics Shape the Gut Microbiome after Infant Adoption
Source: mBio. 2021 Mar 30;12(2):e00548-21. doi: 10.1128/mBio.00548-21 (PMC8092250; doi:10.1128/mBio.00548-21)
Supplement: DATA SET S2 [file mBio.00548-21-sd002.txt]

id	V1	V2	V3	V4	V5	V6	V7	V8	V9	V10	V11	V12	V13	V14	V15	V16	V17	V18	V19	V20	V21	V22	V23	V24	V25	V26	V27	V28	V29	V30	V31	V32	V33	V34	V35	V36	V37	V38	V39	V40	V41	V42	V43	V44	V45	V46	V47	V48	V49
HS001	0	0.830374753	0.783980583	0.7239819	0.750515464	0.719806763	0.801822323	0.817535545	0.81010453	0.788359788	0.731207289	0.756708408	0.798521257	0.761341223	0.759911894	0.736966825	0.714714715	0.750561798	0.745721271	0.764705882	0.77443609	0.766497462	0.758112094	0.792060491	0.755144033	0.757028112	0.736238532	0.795348837	0.656790123	0.743801653	0.745098039	0.738947368	0.704485488	0.715517241	0.737541528	0.759776536	0.844660194	0.760869565	0.69035533	0.770623742	0.783018868	0.751101322	0.734463277	0.814744802	0.76626506	0.761111111	0.788461538	0.70845481	0.765086207
HS002	0.830374753	0	0.834586466	0.808027923	0.84	0.804788214	0.818681319	0.831758034	0.766153846	0.812960236	0.854237288	0.801178203	0.807751938	0.777414075	0.81184669	0.846017699	0.82869379	0.852040816	0.831792976	0.764006791	0.771717172	0.767820774	0.8	0.773462783	0.826580227	0.8	0.828671329	0.748526523	0.78125	0.790349418	0.833641405	0.78920742	0.806262231	0.818371608	0.86332574	0.779160187	0.738515901	0.798479087	0.776493256	0.779264214	0.757723577	0.779359431	0.813807531	0.827044025	0.863063063	0.764890282	0.837288136	0.826722338	0.813036021
HS003	0.783980583	0.834586466	0	0.737179487	0.823420074	0.698598131	0.800433839	0.782407407	0.796610169	0.802013423	0.800821355	0.780405405	0.795373665	0.740384615	0.815261044	0.81104034	0.818181818	0.807770961	0.767123288	0.765048544	0.797202797	0.792941176	0.808510638	0.741020794	0.791586998	0.733333333	0.795833333	0.791574279	0.739514349	0.766990291	0.725768322	0.735353535	0.7695962	0.768831169	0.806451613	0.746835443	0.824196597	0.717339667	0.760273973	0.758754864	0.789189189	0.809619238	0.788265306	0.825852783	0.791479821	0.679316888	0.746835443	0.791773779	0.760330579
HS004	0.7239819	0.808027923	0.737179487	0	0.708719852	0.67803838	0.74796748	0.767782427	0.74512987	0.691919192	0.738791423	0.664965986	0.692579505	0.692167577	0.729571984	0.736308316	0.76372315	0.767175573	0.764344262	0.707948244	0.738562092	0.739606127	0.750611247	0.669708029	0.673664122	0.677238806	0.725646123	0.764227642	0.670859539	0.660268714	0.694143167	0.643700787	0.691441441	0.759815242	0.791773779	0.637837838	0.747714808	0.632653061	0.671052632	0.672348485	0.668478261	0.716796875	0.768878719	0.726465364	0.740585774	0.649466192	0.75095057	0.727923628	0.697445972
HS005	0.750515464	0.84	0.823420074	0.708719852	0	0.746212121	0.74904943	0.774757282	0.75	0.637271215	0.643700787	0.621666667	0.635253054	0.698630137	0.686200378	0.659274194	0.738738739	0.676923077	0.812154696	0.754621849	0.814885496	0.813819578	0.797826087	0.736065574	0.674460432	0.731418919	0.723364486	0.84751773	0.729323308	0.737201365	0.756756757	0.735294118	0.72073922	0.825557809	0.798122066	0.725239617	0.796357616	0.794392523	0.736842105	0.744932432	0.740680713	0.784347826	0.823529412	0.739202658	0.709418838	0.761978362	0.775831874	0.804573805	0.747779751
HS006	0.719806763	0.804788214	0.698598131	0.67803838	0.746212121	0	0.782426778	0.774834437	0.755892256	0.751260504	0.769076305	0.720613288	0.739285714	0.661448141	0.718426501	0.716775599	0.705882353	0.761133603	0.673659674	0.718689788	0.689903846	0.684466019	0.751308901	0.708178439	0.736137667	0.686770428	0.724789916	0.735682819	0.639455782	0.630927835	0.618004866	0.655030801	0.700712589	0.672823219	0.768361582	0.699099099	0.76	0.635491607	0.56641604	0.743879473	0.723132969	0.773622047	0.70437018	0.760435572	0.762527233	0.686594203	0.758964143	0.647696477	0.689583333
HS007	0.801822323	0.818681319	0.800433839	0.74796748	0.74904943	0.782426778	0	0.288819876	0.775	0.723661485	0.75204918	0.680212014	0.737410072	0.721804511	0.765060241	0.76059322	0.8	0.800788955	0.844580777	0.762172285	0.813596491	0.817582418	0.780927835	0.703564728	0.753320683	0.786618445	0.812992126	0.853118712	0.778688525	0.793418647	0.781857451	0.787709497	0.760273973	0.839534884	0.822888283	0.746945899	0.817184644	0.782327586	0.78891258	0.774491682	0.777192982	0.834274953	0.858447489	0.756410256	0.787096774	0.794314381	0.72371134	0.821428571	0.769685039
HS008	0.817535545	0.831758034	0.782407407	0.767782427	0.774757282	0.774834437	0.288819876	0	0.795918367	0.746478873	0.753747323	0.71886121	0.752310536	0.739382239	0.764705882	0.76	0.801587302	0.802061856	0.862579281	0.783109405	0.807424594	0.814385151	0.791327913	0.725527831	0.762278978	0.78030303	0.819672131	0.86163522	0.789361702	0.805660377	0.756944444	0.795366795	0.762589928	0.857142857	0.815789474	0.783450704	0.821292776	0.796420582	0.797777778	0.8	0.794964029	0.834645669	0.868421053	0.77443609	0.787810384	0.815699659	0.740425532	0.824120603	0.769547325
HS009	0.81010453	0.766153846	0.796610169	0.74512987	0.75	0.755892256	0.775	0.795918367	0	0.676514032	0.768488746	0.687953556	0.700453858	0.669316375	0.726072607	0.746621622	0.775	0.776	0.784511785	0.711811024	0.771126761	0.772084806	0.797709924	0.675	0.714060032	0.737804878	0.764227642	0.800330033	0.759472817	0.73136646	0.752595156	0.694668821	0.75	0.796330275	0.824351297	0.711340206	0.761171032	0.746527778	0.730297723	0.783382789	0.740412979	0.754414125	0.843309859	0.761481481	0.786195286	0.723837209	0.7875	0.81884058	0.71592775
HS010	0.788359788	0.812960236	0.802013423	0.691919192	0.637271215	0.751260504	0.723661485	0.746478873	0.676514032	0	0.620071685	0.554140127	0.594462541	0.625816993	0.671232877	0.667857143	0.776717557	0.678694158	0.825242718	0.713615023	0.797945205	0.80102916	0.806026365	0.677018634	0.613559322	0.708074534	0.749590835	0.809446254	0.750825083	0.729102167	0.732517483	0.713153724	0.696296296	0.825622776	0.784836066	0.682158921	0.781297134	0.748275862	0.734375	0.720496894	0.738235294	0.75	0.834215168	0.638573744	0.698384201	0.734576758	0.75	0.802919708	0.71147541
HS011	0.731207289	0.854237288	0.800821355	0.738791423	0.643700787	0.769076305	0.75204918	0.753747323	0.768488746	0.620071685	0	0.605734767	0.662408759	0.714285714	0.697580645	0.65795207	0.719298246	0.663179916	0.824457594	0.755395683	0.805845511	0.809623431	0.770731707	0.744347826	0.658869396	0.732851986	0.787762906	0.855238095	0.763313609	0.761648746	0.736730361	0.764492754	0.68045977	0.819599109	0.771883289	0.730508475	0.835051546	0.786150713	0.775051125	0.77385159	0.796694215	0.800738007	0.830396476	0.718411552	0.662921348	0.77124183	0.752399232	0.825892857	0.748091603
HS012	0.756708408	0.801178203	0.780405405	0.664965986	0.621666667	0.720613288	0.680212014	0.71886121	0.687953556	0.554140127	0.605734767	0	0.655864198	0.628432956	0.699834163	0.711111111	0.761450382	0.719934102	0.792763158	0.713178295	0.780068729	0.785223368	0.781783681	0.628389155	0.669887279	0.719512195	0.740619902	0.815705128	0.727121464	0.6736	0.709507042	0.690095847	0.710144928	0.7920434	0.812252964	0.651975684	0.772932331	0.732297064	0.716027875	0.704049844	0.707462687	0.757097792	0.815929204	0.687306502	0.729636049	0.696925329	0.753164557	0.790528233	0.681063123
HS013	0.798521257	0.807751938	0.795373665	0.692579505	0.635253054	0.739285714	0.737410072	0.752310536	0.700453858	0.594462541	0.662408759	0.655864198	0	0.594405594	0.651459854	0.652091255	0.741666667	0.681081081	0.84006734	0.729773463	0.806104129	0.807207207	0.801204819	0.704292528	0.653448276	0.738095238	0.761499148	0.831649832	0.75432526	0.735483871	0.723562152	0.714759536	0.676587302	0.824528302	0.775330396	0.684375	0.789638932	0.74270073	0.750902527	0.746815287	0.74847561	0.761666667	0.844444444	0.674917492	0.681992337	0.705972435	0.742808799	0.811900192	0.717465753
HS014	0.761341223	0.777414075	0.740384615	0.692167577	0.698630137	0.661448141	0.721804511	0.739382239	0.669316375	0.625816993	0.714285714	0.628432956	0.594405594	0	0.664804469	0.671179884	0.753747323	0.713768116	0.760223048	0.675347222	0.756286267	0.757281553	0.781779661	0.651360544	0.642218247	0.683134583	0.734290844	0.778181818	0.721611722	0.679376083	0.675944334	0.681260946	0.680981595	0.78340081	0.791855204	0.688	0.730508475	0.709864603	0.688845401	0.72923588	0.688013136	0.775891341	0.821917808	0.702657807	0.733840304	0.689490446	0.73951049	0.761410788	0.653703704
HS015	0.759911894	0.81184669	0.815261044	0.729571984	0.686200378	0.718426501	0.765060241	0.764705882	0.726072607	0.671232877	0.697580645	0.699834163	0.651459854	0.664804469	0	0.546728972	0.657142857	0.675564682	0.800796813	0.69043152	0.810699588	0.807053942	0.788598575	0.695340502	0.670498084	0.717391304	0.727634195	0.809803922	0.710794297	0.687382298	0.715811966	0.68952381	0.641686183	0.781818182	0.722070845	0.715986395	0.776386404	0.724576271	0.704496788	0.713235294	0.69858156	0.726213592	0.817180617	0.712230216	0.696312364	0.745033113	0.752851711	0.771362587	0.676
HS016	0.736966825	0.846017699	0.81104034	0.736308316	0.659274194	0.716775599	0.76059322	0.76	0.746621622	0.667857143	0.65795207	0.711111111	0.652091255	0.671179884	0.546728972	0	0.612535613	0.654266958	0.782978723	0.72519084	0.792951542	0.786191537	0.775510204	0.746858169	0.647657841	0.735074627	0.715789474	0.815195072	0.703225806	0.704854369	0.690366972	0.722330097	0.586118252	0.792362768	0.689552239	0.728070175	0.806569343	0.759219089	0.704954955	0.740601504	0.758377425	0.757936508	0.807058824	0.743589744	0.659624413	0.751286449	0.791505792	0.754342432	0.715447154
HS017	0.714714715	0.82869379	0.818181818	0.76372315	0.738738739	0.705882353	0.8	0.801587302	0.775	0.776717557	0.719298246	0.761450382	0.741666667	0.753747323	0.657142857	0.612535613	0	0.725	0.764550265	0.751662971	0.759103641	0.757062147	0.720136519	0.784836066	0.743820225	0.751633987	0.756157635	0.802030457	0.729591837	0.731376975	0.672364672	0.751693002	0.667664671	0.742946708	0.642276423	0.767395626	0.824411135	0.741239892	0.694444444	0.805496829	0.775051125	0.785547786	0.796407186	0.816700611	0.705555556	0.787937743	0.810502283	0.723472669	0.723970944
HS018	0.750561798	0.852040816	0.807770961	0.767175573	0.676923077	0.761133603	0.800788955	0.802061856	0.776	0.678694158	0.663179916	0.719934102	0.681081081	0.713768116	0.675564682	0.654266958	0.725	0	0.770661157	0.761648746	0.820247934	0.819126819	0.810874704	0.788235294	0.671179884	0.745974955	0.766081871	0.863636364	0.757936508	0.758992806	0.7625	0.777378815	0.676674365	0.827050998	0.730769231	0.761589404	0.838765009	0.802816901	0.772073922	0.786339755	0.784280936	0.800369686	0.822222222	0.740674956	0.665168539	0.778861789	0.768500949	0.806818182	0.764150943
HS019	0.745721271	0.831792976	0.767123288	0.764344262	0.812154696	0.673659674	0.844580777	0.862579281	0.784511785	0.825242718	0.824457594	0.792763158	0.84006734	0.760223048	0.800796813	0.782978723	0.764550265	0.770661157	0	0.775047259	0.754716981	0.75	0.792650919	0.79144385	0.791744841	0.781481481	0.783505155	0.773127753	0.740820734	0.748549323	0.750566893	0.744094488	0.789954338	0.710875332	0.826330532	0.763157895	0.796963947	0.736842105	0.694117647	0.822463768	0.76534296	0.825581395	0.748071979	0.855670103	0.832627119	0.764397906	0.81409002	0.744791667	0.797642436
HS020	0.764705882	0.764006791	0.765048544	0.707948244	0.754621849	0.718689788	0.762172285	0.783109405	0.711811024	0.713615023	0.755395683	0.713178295	0.729773463	0.675347222	0.69043152	0.72519084	0.751662971	0.761648746	0.775047259	0	0.75944334	0.758	0.780701754	0.683673469	0.697183099	0.704467354	0.772808587	0.760910816	0.714015152	0.705574913	0.708582834	0.712280702	0.72244898	0.753747323	0.788235294	0.708064516	0.760611205	0.711729622	0.710891089	0.729131175	0.686868687	0.746428571	0.777777778	0.748768473	0.75815739	0.715654952	0.789655172	0.75161987	0.68401487
HS021	0.77443609	0.771717172	0.797202797	0.738562092	0.814885496	0.689903846	0.813596491	0.807424594	0.771126761	0.797945205	0.805845511	0.780068729	0.806104129	0.756286267	0.810699588	0.792951542	0.759103641	0.820247934	0.754716981	0.75944334	0	0.217081851	0.768361582	0.766037736	0.784313725	0.792380952	0.782795699	0.774712644	0.740990991	0.738866397	0.72705314	0.736625514	0.756756757	0.751351351	0.813813814	0.788256228	0.801571709	0.721549637	0.659090909	0.793834297	0.770949721	0.79253112	0.784776903	0.822018349	0.841758242	0.763110307	0.838323353	0.73480663	0.764705882
HS022	0.766497462	0.767820774	0.792941176	0.739606127	0.813819578	0.684466019	0.817582418	0.814385151	0.772084806	0.80102916	0.809623431	0.785223368	0.807207207	0.757281553	0.807053942	0.786191537	0.757062147	0.819126819	0.75	0.758	0.217081851	0	0.759312321	0.769376181	0.778217822	0.791187739	0.768052516	0.773148148	0.724770642	0.744939271	0.734299517	0.753061224	0.748756219	0.742465753	0.808510638	0.784946237	0.795634921	0.722627737	0.68	0.797297297	0.781076067	0.778481013	0.779840849	0.827522936	0.835555556	0.75729927	0.842	0.736111111	0.771008403
HS023	0.758112094	0.8	0.808510638	0.750611247	0.797826087	0.751308901	0.780927835	0.791327913	0.797709924	0.806026365	0.770731707	0.781783681	0.801204819	0.781779661	0.788598575	0.775510204	0.720136519	0.810874704	0.792650919	0.780701754	0.768361582	0.759312321	0	0.774058577	0.759550562	0.790598291	0.773399015	0.810741688	0.721354167	0.766666667	0.749318801	0.756264237	0.752136752	0.753164557	0.784386617	0.798039216	0.803532009	0.732782369	0.738419619	0.802575107	0.776859504	0.818390805	0.803030303	0.818930041	0.785714286	0.803883495	0.804651163	0.788819876	0.779342723
HS024	0.792060491	0.773462783	0.741020794	0.669708029	0.736065574	0.708178439	0.703564728	0.725527831	0.675	0.677018634	0.744347826	0.628389155	0.704292528	0.651360544	0.695340502	0.746858169	0.784836066	0.788235294	0.79144385	0.683673469	0.766037736	0.769376181	0.774058577	0	0.632326821	0.677908938	0.765517241	0.81010453	0.717902351	0.689830508	0.680311891	0.691780822	0.716242661	0.778443114	0.822894168	0.721538462	0.752052545	0.691119691	0.712665406	0.706666667	0.685064935	0.763513514	0.843396226	0.699507389	0.753222836	0.692789969	0.733564014	0.791252485	0.653284672
HS025	0.755144033	0.826580227	0.791586998	0.673664122	0.674460432	0.736137667	0.753320683	0.762278978	0.714060032	0.613559322	0.658869396	0.669887279	0.653448276	0.642218247	0.670498084	0.647657841	0.743820225	0.671179884	0.791744841	0.697183099	0.784313725	0.778217822	0.759550562	0.632326821	0	0.686514886	0.729981378	0.824275362	0.706896552	0.69434629	0.719123506	0.705673759	0.684989429	0.805785124	0.780429594	0.682644628	0.781879195	0.727272727	0.713717694	0.695957821	0.704507513	0.749103943	0.818367347	0.69535284	0.682377049	0.711755233	0.758007117	0.786469345	0.65648855
HS026	0.757028112	0.8	0.733333333	0.677238806	0.731418919	0.686770428	0.786618445	0.78030303	0.737804878	0.708074534	0.732851986	0.719512195	0.738095238	0.683134583	0.717391304	0.735074627	0.751633987	0.745974955	0.781481481	0.704467354	0.792380952	0.791187739	0.790598291	0.677908938	0.686514886	0	0.666666667	0.729885057	0.579381443	0.694974003	0.686	0.680851064	0.728	0.779381443	0.790322581	0.700320513	0.772802653	0.702169625	0.701375246	0.703259005	0.672268908	0.73083779	0.772256729	0.726072607	0.714285714	0.672104405	0.721723519	0.769874477	0.67771639
HS027	0.736238532	0.828671329	0.795833333	0.725646123	0.723364486	0.724789916	0.812992126	0.819672131	0.764227642	0.749590835	0.787762906	0.740619902	0.761499148	0.734290844	0.727634195	0.715789474	0.756157635	0.766081871	0.783505155	0.772808587	0.782795699	0.768052516	0.773399015	0.765517241	0.729981378	0.666666667	0	0.736730361	0.552447552	0.702651515	0.757383966	0.72693032	0.706150342	0.746411483	0.771505376	0.723367698	0.808510638	0.739316239	0.708061002	0.730627306	0.759450172	0.729783037	0.779069767	0.773519164	0.733333333	0.754590985	0.78490566	0.752997602	0.775894539
HS028	0.795348837	0.748526523	0.791574279	0.764227642	0.84751773	0.735682819	0.853118712	0.86163522	0.800330033	0.809446254	0.855238095	0.815705128	0.831649832	0.778181818	0.809803922	0.815195072	0.802030457	0.863636364	0.773127753	0.760910816	0.774712644	0.773148148	0.810741688	0.81010453	0.824275362	0.729885057	0.736730361	0	0.684563758	0.755725191	0.801724138	0.770554493	0.808463252	0.781637717	0.863270777	0.747795414	0.782857143	0.751121076	0.718535469	0.784786642	0.765232975	0.782868526	0.757575758	0.820738137	0.851239669	0.72450805	0.792490119	0.763959391	0.797270955
HS029	0.656790123	0.78125	0.739514349	0.670859539	0.729323308	0.639455782	0.778688525	0.789361702	0.759472817	0.750825083	0.763313609	0.727121464	0.75432526	0.721611722	0.710794297	0.703225806	0.729591837	0.757936508	0.740820734	0.714015152	0.740990991	0.724770642	0.721354167	0.717902351	0.706896552	0.579381443	0.552447552	0.684563758	0	0.64940239	0.697986577	0.680473373	0.695348837	0.684478372	0.756906077	0.683363148	0.790909091	0.671981777	0.624413146	0.685328185	0.695255474	0.710526316	0.701754386	0.761989343	0.718061674	0.698943662	0.736111111	0.711055276	0.731755424
HS030	0.743801653	0.790349418	0.766990291	0.660268714	0.737201365	0.630927835	0.793418647	0.805660377	0.73136646	0.729102167	0.761648746	0.6736	0.735483871	0.679376083	0.687382298	0.704854369	0.731376975	0.758992806	0.748549323	0.705574913	0.738866397	0.744939271	0.766666667	0.689830508	0.69434629	0.694974003	0.702651515	0.755725191	0.64940239	0	0.645702306	0.61436673	0.706004141	0.717439294	0.807424594	0.657718121	0.725524476	0.671457906	0.614072495	0.669642857	0.710264901	0.732368897	0.761702128	0.721008403	0.764818356	0.69004894	0.757092199	0.70917226	0.685873606
HS031	0.745098039	0.833641405	0.725768322	0.694143167	0.756756757	0.618004866	0.781857451	0.756944444	0.752595156	0.732517483	0.736730361	0.709507042	0.723562152	0.675944334	0.715811966	0.690366972	0.672364672	0.7625	0.750566893	0.708582834	0.72705314	0.734299517	0.749318801	0.680311891	0.719123506	0.686	0.757383966	0.801724138	0.697986577	0.645702306	0	0.658947368	0.680798005	0.685636856	0.681388013	0.75177305	0.79886148	0.672289157	0.632098765	0.784644195	0.749084249	0.770325203	0.757033248	0.777573529	0.726851852	0.73070018	0.782696177	0.717333333	0.686021505
HS032	0.738947368	0.78920742	0.735353535	0.643700787	0.735294118	0.655030801	0.787709497	0.795366795	0.694668821	0.713153724	0.764492754	0.690095847	0.714759536	0.681260946	0.68952381	0.722330097	0.751693002	0.777378815	0.744094488	0.712280702	0.736625514	0.753061224	0.756264237	0.691780822	0.705673759	0.680851064	0.72693032	0.770554493	0.680473373	0.61436673	0.658947368	0	0.735112936	0.761904762	0.825581395	0.661590525	0.760757315	0.668058455	0.661795407	0.728842832	0.708053691	0.757630162	0.765086207	0.738255034	0.772639692	0.689768977	0.764285714	0.748898678	0.70018622
HS033	0.704485488	0.806262231	0.7695962	0.691441441	0.72073922	0.700712589	0.760273973	0.762589928	0.75	0.696296296	0.68045977	0.710144928	0.676587302	0.680981595	0.641686183	0.586118252	0.667664671	0.676674365	0.789954338	0.72244898	0.756756757	0.748756219	0.752136752	0.716242661	0.684989429	0.728	0.706150342	0.808463252	0.695348837	0.706004141	0.680798005	0.735112936	0	0.696629213	0.645051195	0.706439394	0.783300199	0.704156479	0.674129353	0.728744939	0.736641221	0.74137931	0.795336788	0.712	0.684079602	0.717757009	0.746781116	0.725761773	0.700440529
HS034	0.715517241	0.818371608	0.768831169	0.759815242	0.825557809	0.672823219	0.839534884	0.857142857	0.796330275	0.825622776	0.819599109	0.7920434	0.824528302	0.78340081	0.781818182	0.792362768	0.742946708	0.827050998	0.710875332	0.753747323	0.751351351	0.742465753	0.753164557	0.778443114	0.805785124	0.779381443	0.746411483	0.781637717	0.684478372	0.717439294	0.685636856	0.761904762	0.696629213	0	0.667924528	0.787476281	0.83127572	0.7176781	0.645429363	0.795876289	0.795321637	0.783783784	0.708588957	0.807157058	0.79950495	0.777142857	0.818380744	0.649350649	0.761904762
HS035	0.737541528	0.86332574	0.806451613	0.791773779	0.798122066	0.768361582	0.822888283	0.815789474	0.824351297	0.784836066	0.771883289	0.812252964	0.775330396	0.791855204	0.722070845	0.689552239	0.642276423	0.730769231	0.826330532	0.788235294	0.813813814	0.808510638	0.784386617	0.822894168	0.780429594	0.790322581	0.771505376	0.863270777	0.756906077	0.807424594	0.681388013	0.825581395	0.645051195	0.667924528	0	0.830265849	0.876681614	0.789017341	0.758823529	0.819634703	0.832627119	0.8175	0.8	0.838779956	0.681388013	0.840725806	0.82630273	0.749103943	0.787341772
HS036	0.759776536	0.779160187	0.746835443	0.637837838	0.725239617	0.699099099	0.746945899	0.783450704	0.711340206	0.682158921	0.730508475	0.651975684	0.684375	0.688	0.715986395	0.728070175	0.767395626	0.761589404	0.763157895	0.708064516	0.788256228	0.784946237	0.798039216	0.721538462	0.682644628	0.700320513	0.723367698	0.747795414	0.683363148	0.657718121	0.75177305	0.661590525	0.706439394	0.787476281	0.830265849	0	0.688333333	0.609467456	0.68401487	0.677100494	0.686028257	0.715736041	0.762088975	0.697933227	0.756183746	0.6546875	0.728643216	0.745059289	0.701188455
HS037	0.844660194	0.738515901	0.824196597	0.747714808	0.796357616	0.76	0.817184644	0.821292776	0.761171032	0.781297134	0.835051546	0.772932331	0.789638932	0.730508475	0.776386404	0.806569343	0.824411135	0.838765009	0.796963947	0.760611205	0.801571709	0.795634921	0.803532009	0.752052545	0.781879195	0.772802653	0.808510638	0.782857143	0.790909091	0.725524476	0.79886148	0.760757315	0.783300199	0.83127572	0.876681614	0.688333333	0	0.668067227	0.750980392	0.76142132	0.735973597	0.795096322	0.848178138	0.793548387	0.851179673	0.740031898	0.815834768	0.810126582	0.745027125
HS038	0.760869565	0.798479087	0.717339667	0.632653061	0.794392523	0.635491607	0.782327586	0.796420582	0.746527778	0.748275862	0.786150713	0.732297064	0.74270073	0.709864603	0.724576271	0.759219089	0.741239892	0.802816901	0.736842105	0.711729622	0.721549637	0.722627737	0.732782369	0.691119691	0.727272727	0.702169625	0.739316239	0.751121076	0.671981777	0.671457906	0.672289157	0.668058455	0.704156479	0.7176781	0.789017341	0.609467456	0.668067227	0	0.626237624	0.694779116	0.702087287	0.750515464	0.744845361	0.733840304	0.742009132	0.674157303	0.765784114	0.714666667	0.675324675
HS039	0.69035533	0.776493256	0.760273973	0.671052632	0.736842105	0.56641604	0.78891258	0.797777778	0.730297723	0.734375	0.775051125	0.716027875	0.750902527	0.688845401	0.704496788	0.704954955	0.694444444	0.772073922	0.694117647	0.710891089	0.659090909	0.68	0.738419619	0.712665406	0.713717694	0.701375246	0.708061002	0.718535469	0.624413146	0.614072495	0.632098765	0.661795407	0.674129353	0.645429363	0.758823529	0.68401487	0.750980392	0.626237624	0	0.729571984	0.703773585	0.72327044	0.710526316	0.747191011	0.782417582	0.714285714	0.764705882	0.660220994	0.694267516
HS040	0.770623742	0.779264214	0.758754864	0.672348485	0.744932432	0.743879473	0.774491682	0.8	0.783382789	0.720496894	0.77385159	0.704049844	0.746815287	0.72923588	0.713235294	0.740601504	0.805496829	0.786339755	0.822463768	0.729131175	0.793834297	0.797297297	0.802575107	0.706666667	0.695957821	0.703259005	0.730627306	0.784786642	0.685328185	0.669642857	0.784644195	0.728842832	0.728744939	0.795876289	0.819634703	0.677100494	0.76142132	0.694779116	0.729571984	0	0.606060606	0.703499079	0.803680982	0.715966387	0.777777778	0.680851064	0.738351254	0.752688172	0.743362832
HS041	0.783018868	0.757723577	0.789189189	0.668478261	0.740680713	0.723132969	0.777192982	0.794964029	0.740412979	0.738235294	0.796694215	0.707462687	0.74847561	0.688013136	0.69858156	0.758377425	0.775051125	0.784280936	0.76534296	0.686868687	0.770949721	0.781076067	0.776859504	0.685064935	0.704507513	0.672268908	0.759450172	0.765232975	0.695255474	0.710264901	0.749084249	0.708053691	0.736641221	0.795321637	0.832627119	0.686028257	0.735973597	0.702087287	0.703773585	0.606060606	0	0.744897959	0.791015625	0.731319555	0.784697509	0.703703704	0.755480607	0.749490835	0.694736842
HS042	0.751101322	0.779359431	0.809619238	0.716796875	0.784347826	0.773622047	0.834274953	0.834645669	0.754414125	0.75	0.800738007	0.757097792	0.761666667	0.775891341	0.726213592	0.757936508	0.785547786	0.800369686	0.825581395	0.746428571	0.79253112	0.778481013	0.818390805	0.763513514	0.749103943	0.73083779	0.729783037	0.782868526	0.710526316	0.732368897	0.770325203	0.757630162	0.74137931	0.783783784	0.8175	0.715736041	0.795096322	0.750515464	0.72327044	0.703499079	0.744897959	0	0.756321839	0.762886598	0.782696177	0.708474576	0.80866426	0.762124711	0.755140187
HS043	0.734463277	0.813807531	0.788265306	0.768878719	0.823529412	0.70437018	0.858447489	0.868421053	0.843309859	0.834215168	0.830396476	0.815929204	0.844444444	0.821917808	0.817180617	0.807058824	0.796407186	0.822222222	0.748071979	0.777777778	0.784776903	0.779840849	0.803030303	0.843396226	0.818367347	0.772256729	0.779069767	0.757575758	0.701754386	0.761702128	0.757033248	0.765086207	0.795336788	0.708588957	0.8	0.762088975	0.848178138	0.744845361	0.710526316	0.803680982	0.791015625	0.756321839	0	0.823874755	0.802955665	0.768199234	0.831533477	0.692789969	0.82112069
HS044	0.814744802	0.827044025	0.825852783	0.726465364	0.739202658	0.760435572	0.756410256	0.77443609	0.761481481	0.638573744	0.718411552	0.687306502	0.674917492	0.702657807	0.712230216	0.743589744	0.816700611	0.740674956	0.855670103	0.748768473	0.822018349	0.827522936	0.818930041	0.699507389	0.69535284	0.726072607	0.773519164	0.820738137	0.761989343	0.721008403	0.777573529	0.738255034	0.712	0.807157058	0.838779956	0.697933227	0.793548387	0.733840304	0.747191011	0.715966387	0.731319555	0.762886598	0.823874755	0	0.718689788	0.739263804	0.743455497	0.788617886	0.741767764
HS045	0.76626506	0.863063063	0.791479821	0.740585774	0.709418838	0.762527233	0.787096774	0.787810384	0.786195286	0.698384201	0.662921348	0.729636049	0.681992337	0.733840304	0.696312364	0.659624413	0.705555556	0.665168539	0.832627119	0.75815739	0.841758242	0.835555556	0.785714286	0.753222836	0.682377049	0.714285714	0.733333333	0.851239669	0.718061674	0.764818356	0.726851852	0.772639692	0.684079602	0.79950495	0.681388013	0.756183746	0.851179673	0.742009132	0.782417582	0.777777778	0.784697509	0.782696177	0.802955665	0.718689788	0	0.761821366	0.785140562	0.812345679	0.750511247
HS046	0.761111111	0.764890282	0.679316888	0.649466192	0.761978362	0.686594203	0.794314381	0.815699659	0.723837209	0.734576758	0.77124183	0.696925329	0.705972435	0.689490446	0.745033113	0.751286449	0.787937743	0.778861789	0.764397906	0.715654952	0.763110307	0.75729927	0.803883495	0.692789969	0.711755233	0.672104405	0.754590985	0.72450805	0.698943662	0.69004894	0.73070018	0.689768977	0.717757009	0.777142857	0.840725806	0.6546875	0.740031898	0.674157303	0.714285714	0.680851064	0.703703704	0.708474576	0.768199234	0.739263804	0.761821366	0	0.719327731	0.749019608	0.704890388
HS047	0.788461538	0.837288136	0.746835443	0.75095057	0.775831874	0.758964143	0.72371134	0.740425532	0.7875	0.75	0.752399232	0.753164557	0.742808799	0.73951049	0.752851711	0.791505792	0.810502283	0.768500949	0.81409002	0.789655172	0.838323353	0.842	0.804651163	0.733564014	0.758007117	0.721723519	0.78490566	0.792490119	0.736111111	0.757092199	0.782696177	0.764285714	0.746781116	0.818380744	0.82630273	0.728643216	0.815834768	0.765784114	0.764705882	0.738351254	0.755480607	0.80866426	0.831533477	0.743455497	0.785140562	0.719327731	0	0.808888889	0.745762712
HS048	0.70845481	0.826722338	0.791773779	0.727923628	0.804573805	0.647696477	0.821428571	0.824120603	0.81884058	0.802919708	0.825892857	0.790528233	0.811900192	0.761410788	0.771362587	0.754342432	0.723472669	0.806818182	0.744791667	0.75161987	0.73480663	0.736111111	0.788819876	0.791252485	0.786469345	0.769874477	0.752997602	0.763959391	0.711055276	0.70917226	0.717333333	0.748898678	0.725761773	0.649350649	0.749103943	0.745059289	0.810126582	0.714666667	0.660220994	0.752688172	0.749490835	0.762124711	0.692789969	0.788617886	0.812345679	0.749019608	0.808888889	0	0.727699531
HS049	0.765086207	0.813036021	0.760330579	0.697445972	0.747779751	0.689583333	0.769685039	0.769547325	0.71592775	0.71147541	0.748091603	0.681063123	0.717465753	0.653703704	0.676	0.715447154	0.723970944	0.764150943	0.797642436	0.68401487	0.764705882	0.771008403	0.779342723	0.653284672	0.65648855	0.67771639	0.775894539	0.797270955	0.731755424	0.685873606	0.686021505	0.70018622	0.700440529	0.761904762	0.787341772	0.701188455	0.745027125	0.675324675	0.694267516	0.743362832	0.694736842	0.755140187	0.82112069	0.741767764	0.750511247	0.704890388	0.745762712	0.727699531	0
HS050	0.744985673	0.849173554	0.766578249	0.721549637	0.727678571	0.730077121	0.790123457	0.784776903	0.795158287	0.740812379	0.664102564	0.744761905	0.715481172	0.721382289	0.717761557	0.674666667	0.693333333	0.683544304	0.8075	0.743421053	0.788770053	0.773841962	0.769968051	0.774390244	0.670560748	0.748927039	0.759036145	0.8441247	0.739454094	0.767241379	0.677777778	0.773420479	0.692528736	0.765765766	0.676923077	0.76953125	0.849794239	0.751308901	0.746736292	0.781779661	0.784431138	0.790432802	0.795321637	0.771309771	0.702997275	0.773255814	0.784897025	0.774096386	0.706024096
HS051	0.846435101	0.756218905	0.814414414	0.786195286	0.831546708	0.803135889	0.846283784	0.855148342	0.786127168	0.804532578	0.842787682	0.8	0.807976366	0.76572327	0.81773399	0.846153846	0.848425197	0.855537721	0.816254417	0.784126984	0.842293907	0.822344322	0.850894632	0.782874618	0.818604651	0.806153846	0.856219709	0.798932384	0.821848739	0.791469194	0.828371278	0.803797468	0.826086957	0.858223062	0.890495868	0.756797583	0.731871838	0.781818182	0.810954064	0.807453416	0.811851852	0.79933665	0.836538462	0.804878049	0.866101695	0.738931298	0.809210526	0.846153846	0.789386401
HS052	0.803607214	0.7504363	0.766798419	0.773214286	0.848341232	0.767924528	0.838998211	0.858715596	0.771341463	0.834532374	0.862876254	0.789940828	0.854814815	0.809825674	0.850921273	0.845070423	0.827659574	0.856902357	0.743083004	0.767676768	0.763636364	0.779559118	0.819956616	0.770967742	0.822006472	0.765391015	0.821678322	0.785984848	0.767097967	0.773489933	0.806390977	0.765811966	0.839319471	0.774193548	0.859410431	0.763322884	0.785109983	0.738095238	0.751953125	0.780730897	0.747145188	0.810344828	0.774678112	0.844375963	0.857913669	0.742857143	0.82852292	0.780172414	0.789565217
HS053	0.76635514	0.750965251	0.75	0.715176715	0.806509946	0.705099778	0.81390593	0.847916667	0.746598639	0.789215686	0.840607211	0.766062603	0.810810811	0.764492754	0.770916335	0.787190083	0.785894207	0.799212598	0.714285714	0.756097561	0.740139211	0.738317757	0.775773196	0.753597122	0.777365492	0.72778828	0.757700205	0.742857143	0.685714286	0.736641221	0.745011086	0.727095517	0.786191537	0.712082262	0.820652174	0.739054291	0.791433892	0.684454756	0.680555556	0.742911153	0.700743494	0.747983871	0.709511568	0.81358885	0.820833333	0.711229947	0.803468208	0.695538058	0.772994129
HS054	0.711159737	0.791808874	0.686567164	0.684108527	0.775891341	0.615879828	0.790566038	0.793713163	0.749216301	0.760432767	0.795698925	0.714285714	0.776	0.723367698	0.742115028	0.765714286	0.751724138	0.803921569	0.686192469	0.727592267	0.739039666	0.734736842	0.770642202	0.70890411	0.741258741	0.679856115	0.69921875	0.726358149	0.644032922	0.656133829	0.701863354	0.689908257	0.732217573	0.699074074	0.795620438	0.691792295	0.763066202	0.669491525	0.640086207	0.696588869	0.703071672	0.734693878	0.705747126	0.757118928	0.798850575	0.68013468	0.739371534	0.693208431	0.699432892
HS055	0.819742489	0.848537005	0.655011655	0.766859345	0.853781513	0.780684105	0.819607843	0.807053942	0.842987805	0.833333333	0.827777778	0.817484663	0.843949045	0.802721088	0.848648649	0.855263158	0.875	0.859205776	0.8382643	0.838983051	0.825363825	0.834024896	0.865296804	0.779863481	0.821799308	0.767730496	0.830223881	0.828402367	0.798449612	0.795774648	0.792607803	0.801065719	0.826086957	0.829977629	0.862842893	0.783606557	0.833043478	0.788065844	0.794297352	0.766606822	0.806291391	0.804832714	0.817155756	0.839933993	0.8515625	0.697552448	0.746588694	0.825791855	0.815693431
HS056	0.742459397	0.819642857	0.749450549	0.675052411	0.749536178	0.713978495	0.8	0.816283925	0.77086743	0.724662162	0.759920635	0.717647059	0.74912892	0.729927007	0.752964427	0.760824742	0.766169154	0.79303675	0.774261603	0.736940299	0.775824176	0.757847534	0.77443609	0.721518987	0.698259188	0.71588785	0.710416667	0.750533049	0.663755459	0.677103718	0.728070175	0.727099237	0.723744292	0.746958637	0.805333333	0.677477477	0.783486239	0.673515982	0.684684685	0.696737044	0.705989111	0.701431493	0.741463415	0.754480287	0.768577495	0.709281961	0.757338552	0.750611247	0.712851406
HS057	0.725995316	0.820284698	0.70521542	0.673640167	0.773139746	0.639455782	0.798387097	0.814583333	0.755371901	0.752883031	0.796545106	0.727121464	0.783783784	0.726277372	0.766081871	0.771894094	0.751879699	0.803059273	0.740820734	0.704198473	0.740990991	0.742081448	0.750636132	0.727109515	0.756906077	0.707317073	0.735234216	0.746268657	0.670995671	0.678362573	0.706666667	0.688235294	0.739325843	0.657142857	0.793565684	0.701940035	0.775322284	0.656682028	0.662100457	0.731843575	0.716337522	0.720883534	0.698492462	0.777192982	0.766949153	0.703508772	0.7582846	0.681233933	0.701010101
HS058	0.772916667	0.791808874	0.770459082	0.652777778	0.741710297	0.683673469	0.823853211	0.83269962	0.764705882	0.7168	0.766972477	0.712241653	0.747954173	0.734241908	0.73271028	0.751445087	0.760273973	0.759704251	0.771037182	0.697841727	0.789579158	0.790744467	0.795505618	0.732773109	0.71886121	0.689285714	0.726577438	0.744047619	0.712890625	0.663585952	0.743486974	0.697080292	0.729559748	0.751111111	0.810096154	0.651122625	0.745583039	0.680672269	0.677148847	0.694244604	0.659611993	0.720450281	0.74049217	0.742372881	0.777777778	0.675675676	0.788632327	0.693208431	0.692015209
HS059	0.718670077	0.786692759	0.780600462	0.683741648	0.744047619	0.680094787	0.803030303	0.817977528	0.763066202	0.756097561	0.785862786	0.737762238	0.76459854	0.766478343	0.706140351	0.738738739	0.743093923	0.746236559	0.778280543	0.738095238	0.785882353	0.787234043	0.769230769	0.750469043	0.748514851	0.728346457	0.709821429	0.75	0.687356322	0.704081633	0.731764706	0.72244898	0.711442786	0.722371968	0.781437126	0.704672897	0.760956175	0.653366584	0.672371638	0.716297787	0.715105163	0.711496746	0.695054945	0.754285714	0.746511628	0.699065421	0.809619238	0.645533141	0.709677419
HS060	0.675	0.838206628	0.761670762	0.708428246	0.749486653	0.65743073	0.824444444	0.843317972	0.790123457	0.778761062	0.787878788	0.762411348	0.795202952	0.752964427	0.733780761	0.723809524	0.713432836	0.766004415	0.706766917	0.748466258	0.766917293	0.758883249	0.726726727	0.760617761	0.743801653	0.722792608	0.699530516	0.785547786	0.659313725	0.702760085	0.725247525	0.732631579	0.693121693	0.668639053	0.748366013	0.747191011	0.841085271	0.738386308	0.6484375	0.75708502	0.756238004	0.75	0.725988701	0.788461538	0.759036145	0.734463277	0.787234043	0.680473373	0.725663717
HS061	0.744471744	0.839779006	0.825327511	0.723991507	0.703629032	0.753846154	0.781385281	0.784580499	0.787878788	0.714031972	0.703056769	0.724738676	0.701323251	0.733333333	0.692810458	0.616504854	0.697478992	0.696703297	0.796498906	0.730844794	0.807256236	0.794930876	0.741758242	0.777576854	0.692464358	0.726213592	0.713347921	0.831578947	0.708888889	0.720238095	0.732101617	0.7578125	0.683291771	0.807881773	0.712962963	0.726449275	0.823091248	0.752834467	0.740318907	0.765714286	0.753199269	0.767346939	0.81127451	0.754221388	0.68973747	0.761403509	0.767346939	0.759689922	0.752556237
HS062	0.758957655	0.850574713	0.796460177	0.792307692	0.757869249	0.758522727	0.81043956	0.802359882	0.805668016	0.795131846	0.739130435	0.786290323	0.767699115	0.755813953	0.719346049	0.69047619	0.69140625	0.720994475	0.78962536	0.76849642	0.810810811	0.794478528	0.708661417	0.805251641	0.729528536	0.768149883	0.758807588	0.851351351	0.736694678	0.77672209	0.698757764	0.795238095	0.695081967	0.744680851	0.579207921	0.816115702	0.840646651	0.782608696	0.763157895	0.811926606	0.792122538	0.82382134	0.800675676	0.823788546	0.706790123	0.82688391	0.809045226	0.767605634	0.769230769
HS063	0.800546448	0.835073069	0.849382716	0.797727273	0.787685775	0.756281407	0.819711538	0.816326531	0.817518248	0.801470588	0.739130435	0.795620438	0.779761905	0.792260692	0.754716981	0.736040609	0.676767677	0.75952381	0.777493606	0.743982495	0.789333333	0.774456522	0.750809061	0.792	0.758169935	0.762711864	0.783018868	0.824817518	0.755501222	0.775641026	0.72459893	0.812631579	0.747252747	0.784660767	0.722222222	0.798095238	0.838174274	0.780612245	0.717333333	0.824489796	0.78	0.804494382	0.778106509	0.827722772	0.744736842	0.819366853	0.815144766	0.785714286	0.768878719
HS064	0.748730964	0.845283019	0.796296296	0.729847495	0.68697479	0.729166667	0.786191537	0.789719626	0.77486911	0.695009242	0.641509434	0.701818182	0.675247525	0.698189135	0.662068966	0.660194175	0.685294118	0.681192661	0.782608696	0.731313131	0.79047619	0.774271845	0.75	0.707269155	0.631578947	0.692622951	0.713318284	0.832608696	0.714611872	0.709876543	0.685643564	0.73877551	0.654353562	0.754010695	0.708737864	0.75	0.816955684	0.736342043	0.713942308	0.762278978	0.754221388	0.758474576	0.811704835	0.728346457	0.631443299	0.762589928	0.76371308	0.777777778	0.690265487
HS065	0.780851064	0.800693241	0.79759519	0.707602339	0.720508167	0.749502982	0.759920635	0.756756757	0.7488	0.665534805	0.672064777	0.683250415	0.65045045	0.685352622	0.701960784	0.702258727	0.733173077	0.715686275	0.813953488	0.735714286	0.797546012	0.796296296	0.755980861	0.68683274	0.679174484	0.68738574	0.745173745	0.815738964	0.729249012	0.716878403	0.727083333	0.723948812	0.708971554	0.810457516	0.768637532	0.745901639	0.776014109	0.727650728	0.77245509	0.729874776	0.741116751	0.766666667	0.82112069	0.705882353	0.688841202	0.751219512	0.750469043	0.811403509	0.72243346
HS066	0.828282828	0.772590361	0.792988314	0.762204724	0.81205165	0.767213115	0.854517611	0.868131868	0.786863271	0.799207398	0.851032448	0.774064171	0.821621622	0.757309942	0.801526718	0.838461538	0.835125448	0.837070254	0.79705401	0.727411945	0.828665568	0.816053512	0.847670251	0.78561354	0.804913295	0.742899851	0.808936826	0.780889621	0.768488746	0.732824427	0.810372771	0.767267267	0.819536424	0.809608541	0.876865672	0.714905933	0.765861027	0.775	0.776119403	0.710526316	0.690332326	0.7376	0.784029038	0.800847458	0.854914197	0.697368421	0.789877301	0.777573529	0.778801843
HS067	0.806521739	0.823943662	0.814814815	0.816666667	0.855462185	0.757700205	0.876635514	0.891891892	0.804416404	0.857571214	0.877442274	0.828006088	0.86541471	0.810490694	0.820702403	0.84629981	0.841013825	0.858951175	0.762105263	0.76534296	0.817610063	0.801282051	0.849187935	0.83902439	0.851351351	0.793043478	0.818867925	0.756813417	0.752016129	0.769369369	0.833001988	0.785585586	0.835390947	0.780373832	0.868159204	0.765	0.830715532	0.797546012	0.761006289	0.787985866	0.760757315	0.786389414	0.742788462	0.85106383	0.877629063	0.788273616	0.834845735	0.717821782	0.808823529
HS068	0.763297872	0.852652259	0.825775656	0.744343891	0.735169492	0.741545894	0.789227166	0.796068796	0.774545455	0.735074627	0.722610723	0.73664825	0.735700197	0.739307536	0.661835749	0.642487047	0.603333333	0.70990566	0.802850356	0.709677419	0.772378517	0.761038961	0.716510903	0.754940711	0.721030043	0.734439834	0.721698113	0.813519814	0.698296837	0.733615222	0.679790026	0.725701944	0.649859944	0.748571429	0.625925926	0.776536313	0.808943089	0.727272727	0.729323308	0.783838384	0.760233918	0.794816415	0.800546448	0.783464567	0.676315789	0.80866426	0.810234542	0.738372093	0.721088435
HS069	0.958123953	0.836734694	0.954911433	0.927710843	0.961432507	0.933962264	0.95503876	0.961476726	0.890520694	0.94437421	0.97080292	0.943609023	0.925975774	0.932599725	0.935628743	0.955521472	0.954627949	0.961651917	0.919934641	0.894890511	0.909246575	0.901213172	0.950184502	0.943624161	0.946853147	0.921237693	0.93768997	0.902800659	0.938650307	0.913793103	0.949044586	0.922077922	0.927852349	0.941281139	0.974757282	0.920424403	0.849845201	0.923452769	0.909688013	0.91416309	0.906206897	0.911719939	0.931899642	0.922114047	0.970358814	0.897435897	0.919939577	0.942754919	0.922272048
HS070	0.791814947	0.816023739	0.778546713	0.696610169	0.726844584	0.730569948	0.777591973	0.798634812	0.718614719	0.666666667	0.748768473	0.686131387	0.690658499	0.671451356	0.707070707	0.705263158	0.766081871	0.737976783	0.803333333	0.707936508	0.771681416	0.763864043	0.803059273	0.69953775	0.695652174	0.677367576	0.725126476	0.804958678	0.699652778	0.690821256	0.696363636	0.701130856	0.703910615	0.7858473	0.806122449	0.698056801	0.786039454	0.706306306	0.714795009	0.704761905	0.735119048	0.726072607	0.812727273	0.670926518	0.721925134	0.701337296	0.768740032	0.78424015	0.707641196
HS071	0.728850325	0.788659794	0.776447106	0.656063618	0.764199656	0.689795918	0.807476636	0.813592233	0.732057416	0.715434084	0.754189944	0.706730769	0.7278798	0.704028021	0.686770428	0.71257485	0.729411765	0.760667904	0.767258383	0.698555957	0.732067511	0.738396624	0.748826291	0.705172414	0.715053763	0.694642857	0.7	0.752475248	0.666666667	0.651685393	0.713402062	0.693014706	0.689130435	0.711981567	0.808716707	0.701168614	0.787307033	0.681434599	0.64362851	0.692585895	0.705982906	0.704198473	0.787878788	0.692035398	0.744466801	0.711221122	0.778776978	0.724137931	0.712406015
HS072	0.904624277	0.865603645	0.859550562	0.891252955	0.930962343	0.864229765	0.9225	0.919786096	0.888468809	0.907749077	0.930555556	0.905109489	0.916015625	0.887265136	0.901408451	0.907730673	0.897350993	0.922897196	0.87027027	0.842342342	0.88700565	0.886039886	0.920529801	0.903225806	0.914893617	0.882729211	0.937062937	0.84109589	0.888613861	0.908510638	0.872972973	0.884955752	0.893854749	0.875399361	0.91634981	0.886939571	0.873873874	0.879356568	0.862162162	0.892703863	0.868312757	0.889411765	0.872204473	0.920892495	0.93622449	0.863366337	0.90487239	0.855263158	0.896073903
HS073	0.718309859	0.766233766	0.80125523	0.658227848	0.767272727	0.676923077	0.799196787	0.825102881	0.745847176	0.739202658	0.778640777	0.742622951	0.750865052	0.738738739	0.701431493	0.739583333	0.75	0.782945736	0.763213531	0.695402299	0.753333333	0.746067416	0.729381443	0.718918919	0.736940299	0.710820896	0.688421053	0.733905579	0.625	0.67961165	0.727668845	0.704633205	0.687645688	0.721674877	0.765027322	0.696113074	0.764814815	0.673469388	0.651376147	0.708884688	0.672222222	0.727091633	0.722358722	0.756227758	0.770526316	0.713541667	0.768786127	0.692893401	0.725296443
HS074	0.753703704	0.801815431	0.776223776	0.656690141	0.701612903	0.727748691	0.756432247	0.783972125	0.759493671	0.665662651	0.7120954	0.645454545	0.685758514	0.7078125	0.679376083	0.708994709	0.746	0.741666667	0.787052811	0.721518987	0.79086116	0.78330373	0.786692759	0.712749616	0.675453048	0.721875	0.681898067	0.788851351	0.675579323	0.672697368	0.743816254	0.672212978	0.698113208	0.760076775	0.803719008	0.635646688	0.778461538	0.705454545	0.697632058	0.680781759	0.725075529	0.731788079	0.774621212	0.695102686	0.739361702	0.690799397	0.75040783	0.755813953	0.723966942
[truncated: 25 more columns]
