# Supplementary material for: Shared Environment and Genetics Shape the Gut Microbiome after Infant Adoption
Source: mBio. 2021 Mar 30;12(2):e00548-21. doi: 10.1128/mBio.00548-21 (PMC8092250; doi:10.1128/mBio.00548-21)
Supplement: DATA SET S3 [file mBio.00548-21-sd003.txt]

id	V1	V2	V3	V4	V5	V6	V7	V8	V9	V10	V11	V12	V13	V14	V15	V16	V17	V18	V19	V20	V21	V22	V23	V24	V25	V26	V27	V28	V29	V30	V31	V32	V33	V34	V35	V36	V37	V38	V39	V40	V41	V42	V43	V44	V45	V46	V47	V48	V49
HS001	0	0.7046	0.9346	1	1	1	1	1	0.973	0.9674	0.9307	0.9542	1	1	0.9843	0.9684	0.9244	1	1	1	1	1	0.9481	1	1	0.937	0.9324	0.9202	0.9533	1	0.9426	0.9496	0.9756	0.9803	0.9644	1	1	0.9802	1	1	1	0.9919	0.9346	0.9465	0.9856	0.9451	1	1	1
HS002	0.7046	0	0.9318	1	1	1	1	1	0.9912	0.9333	0.9589	0.9273	1	1	0.9704	0.9566	0.9135	1	1	1	1	1	0.9688	0.9986	1	0.9205	0.9651	0.9629	1	1	0.9473	0.9667	0.968	0.9612	0.9449	1	1	0.9547	0.9969	1	1	0.9757	0.9913	0.9465	0.9512	0.9512	1	1	1
HS003	0.9346	0.9318	0	1	1	1	1	1	0.9291	0.9535	0.9918	0.9814	1	1	0.9552	0.9604	0.9504	1	1	0.9904	1	1	0.9694	1	1	0.7197	0.9115	0.9218	0.9619	1	0.9545	0.9729	0.9846	0.9898	0.9703	1	1	0.961	1	1	1	0.9406	0.947	0.9457	0.9559	0.973	1	1	1
HS004	1	1	1	0	0.686	0.8624	0.8601	0.8581	1	1	1	1	0.9041	0.8459	1	1	1	0.8426	0.8521	0.9486	0.8667	0.8375	1	0.941	0.8526	1	1	1	1	0.8447	1	1	1	1	1	0.4492	0.4191	1	0.8761	0.9703	0.9833	1	1	1	1	1	0.8174	0.9487	0.9366
HS005	1	1	1	0.686	0	0.8301	0.8483	0.8338	1	1	1	1	0.8468	0.8329	1	1	1	0.8161	0.8314	0.9476	0.8282	0.8328	1	0.9637	0.8253	1	1	1	1	0.8398	1	1	1	1	1	0.6706	0.6713	1	0.8737	0.9657	0.9587	1	1	1	1	1	0.8139	0.9431	0.9062
HS006	1	1	1	0.8624	0.8301	0	0.8587	0.8742	1	1	1	1	0.8291	0.8352	1	1	1	0.8064	0.8621	0.9272	0.8582	0.8672	1	0.9505	0.8383	1	1	1	1	0.8651	1	1	1	1	1	0.8864	0.8605	1	0.7001	0.9599	0.9778	1	1	1	1	1	0.8508	0.9936	0.9099
HS007	1	1	1	0.8601	0.8483	0.8587	0	0.3748	1	1	1	1	0.8827	0.8351	1	1	1	0.8425	0.8486	0.928	0.8272	0.8272	1	0.9486	0.8043	1	1	1	1	0.84	1	1	1	1	1	0.88	0.8654	1	0.873	0.9648	0.9639	1	1	1	1	1	0.8515	0.9774	0.9595
HS008	1	1	1	0.8581	0.8338	0.8742	0.3748	0	1	1	1	1	0.8804	0.8451	1	1	1	0.834	0.8161	0.9462	0.8461	0.8403	1	0.949	0.8029	1	1	1	1	0.8392	1	1	1	1	1	0.8738	0.8655	1	0.8658	0.9587	0.9675	1	1	1	1	1	0.8395	0.9896	0.9579
HS009	0.973	0.9912	0.9291	1	1	1	1	1	0	0.9716	0.9493	0.9612	1	1	0.9578	0.9754	0.9554	1	1	1	1	1	0.9706	1	1	0.9341	0.9624	0.9272	0.9937	1	0.9403	0.9441	0.9709	0.9888	0.984	1.00E+00	1	0.9796	1	1	0.9975	0.4833	0.9315	0.9657	0.9768	0.9777	1	1	1
HS010	0.9674	0.9333	0.9535	1	1	1	1	1	0.9716	0	0.7396	0.72	1	1	0.9831	0.9981	0.9984	1	1	1	1	1	0.9817	1	1	0.9458	0.9638	0.972	0.9583	1	0.9531	0.9668	0.9651	0.9705	0.9572	1	1	0.9264	1	1	1	0.9833	0.9489	0.7363	1	0.9566	1	1	1
HS011	0.9307	0.9589	0.9918	1	1	1	1	1	0.9493	0.7396	0	0.4058	1	1	1	1	0.9812	1	1	0.9985	1	1	0.9035	1	1	0.9753	0.9571	0.9231	0.9679	1	0.9503	0.99	0.9743	0.9726	0.9706	1	1	0.9456	1	1	1	0.9714	0.9424	0.7192	0.9818	0.9437	1	1	1
HS012	0.9542	0.9273	0.9814	1	1	1	1	1	0.9612	0.72	0.4058	0	1	1	1	0.9921	0.9923	1	1	0.9893	1	1	0.9007	1	1	0.9701	0.9615	0.9247	0.9816	1	0.9636	1	0.9732	0.9679	0.9515	1	1	0.931	1	1	1	0.9937	0.9205	0.6937	0.9516	0.9648	1	1	1
HS013	1	1	1	0.9041	0.8468	0.8291	0.8827	0.8804	1	1	1	1	0	0.6737	1	1	1	0.8615	0.8399	0.9437	0.8785	0.8735	1	0.9278	0.8404	1	1	1	1	0.8647	1	1	1	1	1	0.9045	0.9166	1	0.845	0.9791	0.9811	1	1	1	1	1	0.6834	0.9294	0.9262
HS014	1	1	1	0.8459	0.8329	0.8352	0.8351	0.8451	1	1	1	1	0.6737	0	1	1	1	0.8038	0.8194	0.9204	0.8438	0.8438	1	0.9203	0.8074	1	1	1	1	0.8411	1	1	1	1	1	0.8709	0.8744	1	0.8516	0.9811	0.9531	1	1	1	1	1	0.625	0.932	0.9333
HS015	0.9843	0.9704	0.9552	1	1	1	1	1	0.9578	0.9831	1	1	1	1	0	0.4687	0.6875	1	1	1	1	1	0.981	1	1	0.962	0.9258	0.9581	0.969	1	0.9321	0.9428	0.9692	0.9543	0.95	1	1	0.9604	1	1	1	0.9611	0.9724	0.9929	0.9411	0.9887	1	0.7554	1
HS016	0.9684	0.9566	0.9604	1	1	1	1	1	0.9754	0.9981	1	0.9921	1	1	0.4687	0	0.7612	1	1	1	1	1	0.9904	1	1	0.9921	0.8998	0.9554	0.972	1	0.9749	0.9611	0.9819	0.9711	0.9808	1	1	0.9526	1	1	1	0.9862	0.9708	0.9765	0.9305	0.9603	1	0.8121	1
HS017	0.9244	0.9135	0.9504	1	1	1	1	1	0.9554	0.9984	0.9812	0.9923	1	1	0.6875	0.7612	0	1	1	1	1	1	0.9583	1	1	0.9443	0.9018	0.9286	0.9747	1	0.9084	0.939	0.9802	0.9648	0.9756	1	1	0.9537	1	1	1	0.96	0.9277	0.9741	0.9456	0.9954	1	0.7314	1
HS018	1	1	1	0.8426	0.8161	0.8064	0.8425	0.834	1	1	1	1	0.8615	0.8038	1	1	1	0	0.6701	0.9232	0.8381	0.8304	1	0.9176	0.8014	1	1	1	1	0.8449	1	1	1	1	1	0.8613	0.8375	1	0.8503	0.9705	0.8057	1	1	1	1	1	0.8275	0.9805	0.9401
HS019	1	1	1	0.8521	0.8314	0.8621	0.8486	0.8161	1	1	1	1	0.8399	0.8194	1	1	1	0.6701	0	0.9425	0.8478	0.8669	1	0.9453	0.8272	1	1	1	1	0.8409	1	1	1	1	1	0.8607	0.8443	1	0.8556	0.9466	0.8977	1	1	1	1	1	0.8028	0.9892	0.9493
HS020	1	1	0.9904	0.9486	0.9476	0.9272	0.928	0.9462	1	1	0.9985	0.9893	0.9437	0.9204	1	1	1	0.9232	0.9425	0	0.9278	0.9581	1	0.9725	0.8955	1	1	1	1	0.9214	1	1	0.9976	1	1	0.9704	0.9654	1	0.9578	0.9907	0.9565	1	1	1	1	1	0.9274	0.9944	0.9907
HS021	1	1	1	0.8667	0.8282	0.8582	0.8272	0.8461	1	1	1	1	0.8785	0.8438	1	1	1	0.8381	0.8478	0.9278	0	0.4525	1	0.9213	0.8396	1	1	1	1	0.857	1	1	1	1	1	0.8656	0.8709	1	0.8879	0.957	0.9102	1	1	1	1	1	0.8478	0.978	0.9408
HS022	1	1	1	0.8375	0.8328	0.8672	0.8272	0.8403	1	1	1	1	0.8735	0.8438	1	1	1	0.8304	0.8669	0.9581	0.4525	0	1	0.9132	0.8316	1	1	1	1	0.8678	1	1	1	1	1	0.867	0.8531	1	0.883	0.9625	0.9342	1	1	1	1	1	0.8557	0.9691	0.9171
HS023	0.9481	0.9688	0.9694	1	1	1	1	1	0.9706	0.9817	0.9035	0.9007	1	1	0.981	0.9904	0.9583	1	1	1	1	1	0	1	1	0.9571	0.9691	0.9708	0.9854	1	0.9858	1	0.968	0.9924	0.9453	1	1	0.9509	1	1	1	0.9844	0.9449	0.961	0.9362	0.9766	1	1	1
HS024	1	0.9986	1	0.941	0.9637	0.9505	0.9486	0.949	1	1	1	1	0.9278	0.9203	1	1	1	0.9176	0.9453	0.9725	0.9213	0.9132	1	0	0.9233	1	1	1	1	0.942	1	0.9966	1	0.999	1	0.9394	0.9437	1	0.9239	0.9904	0.9905	1	1	1	1	1	0.9551	0.9979	0.9688
HS025	1	1	1	0.8526	0.8253	0.8383	0.8043	0.8029	1	1	1	1	0.8404	0.8074	1	1	1	0.8014	0.8272	0.8955	0.8396	0.8316	1	0.9233	0	1	1	1	1	0.8473	1	1	1	1	1	0.854	0.8452	1	0.8535	0.9691	0.9318	1	1	1	1	1	0.797	0.9543	0.9656
HS026	0.937	0.9205	0.7197	1	1	1	1	1	0.9341	0.9458	0.9753	0.9701	1	1	0.962	0.9921	0.9443	1	1	1	1	1	0.9571	1	1	0	0.9221	0.9493	0.9784	1	0.9317	0.9547	0.9967	0.9772	0.9886	1	1	0.9532	1	1	1	0.9448	0.9654	0.9255	0.9668	0.9799	1	1	1
HS027	0.9324	0.9651	0.9115	1	1	1	1	1	0.9624	0.9638	0.9571	0.9615	1	1	0.9258	0.8998	0.9018	1	1	1	1	1	0.9691	1	1	0.9221	0	0.9221	0.9874	1	0.9269	0.9556	1	0.9914	0.9727	1	1	0.9567	1	1	1	0.9613	0.9497	0.9621	0.9451	0.9597	1	1	1
HS028	0.9202	0.9629	0.9218	1	1	1	1	1	0.9272	0.972	0.9231	0.9247	1	1	0.9581	0.9554	0.9286	1	1	1	1	1	0.9708	1	1	0.9493	0.9221	0	0.9627	1	0.9319	0.9339	0.9911	0.9814	0.9569	1	1	0.957	1	1	1	0.9607	0.9059	0.9613	0.9618	0.9475	1	0.9695	1
HS029	0.9533	1	0.9619	1	1	1	1	1	0.9937	0.9583	0.9679	0.9816	1	1	0.969	0.972	0.9747	1	1	1	1	1	0.9854	1	1	0.9784	0.9874	0.9627	0	1	0.9449	0.9313	0.9743	0.9453	0.9451	1	1	0.9569	1	0.9949	1	0.9816	0.9856	0.9791	0.9753	0.9535	1	1	1
HS030	1	1	1	0.8447	0.8398	0.8651	0.84	0.8392	1	1	1	1	0.8647	0.8411	1	1	1	0.8449	0.8409	0.9214	0.857	0.8678	1	0.942	0.8473	1	1	1	1	0	1	1	1	1	1	0.8353	0.858	1	0.8673	0.9827	0.9638	1	1	1	1	1	0.8321	0.9542	0.9678
HS031	0.9426	0.9473	0.9545	1	1	1	1	1	0.9403	0.9531	0.9503	0.9636	1	1	0.9321	0.9749	0.9084	1	1	1	1	1	0.9858	1	1	0.9317	0.9269	0.9319	0.9449	1	0	0.414	0.9748	0.9717	0.9262	1	1	0.9786	1	0.9864	1	0.9582	0.9334	0.9528	0.9169	0.942	1	1	1
HS032	0.9496	0.9667	0.9729	1	1	1	1	1	0.9441	0.9668	0.99	1	1	1	0.9428	0.9611	0.939	1	1	1	1	1	1	0.9966	1	0.9547	0.9556	0.9339	0.9313	1	0.414	0	0.9699	0.9713	0.9434	1	1	0.9599	1	0.9829	1	0.9412	0.9478	0.9861	0.9076	0.9556	1	0.9911	0.9963
HS033	0.9756	0.968	0.9846	1	1	1	1	1	0.9709	0.9651	0.9743	0.9732	1	1	0.9692	0.9819	0.9802	1	1	0.9976	1	1	0.968	1	1	0.9967	1	0.9911	0.9743	1	0.9748	0.9699	0	0.9252	0.9164	1	1	0.9651	1	0.9747	1	0.9952	0.9738	0.995	0.9342	0.9459	1	0.9874	1
HS034	0.9803	0.9612	0.9898	1	1	1	1	1	0.9888	0.9705	0.9726	0.9679	1	1	0.9543	0.9711	0.9648	1	1	1	1	1	0.9924	0.999	1	0.9772	0.9914	0.9814	0.9453	1	0.9717	0.9713	0.9252	0	0.7036	1	1	0.9538	1	0.8959	1	1	0.9757	0.9503	0.9798	0.9887	1	0.9979	1
HS035	0.9644	0.9449	0.9703	1	1	1	1	1	0.984	0.9572	0.9706	0.9515	1	1	0.95	0.9808	0.9756	1	1	1	1	1	0.9453	1	1	0.9886	0.9727	0.9569	0.9451	1	0.9262	0.9434	0.9164	0.7036	0	1	1	0.9546	1	0.9694	0.9971	0.994	0.9749	0.95	0.9638	0.9802	1	0.9821	1
HS036	1	1	1	0.4492	0.6706	0.8864	0.88	0.8738	1.00E+00	1	1	1	0.9045	0.8709	1	1	1	0.8613	0.8607	0.9704	0.8656	0.867	1	0.9394	0.854	1	1	1	1	0.8353	1	1	1	1	1	0	0.4437	1	0.8814	0.9898	0.9929	1	1	1	1	1	0.8644	1	0.9362
HS037	1	1	1	0.4191	0.6713	0.8605	0.8654	0.8655	1	1	1	1	0.9166	0.8744	1	1	1	0.8375	0.8443	0.9654	0.8709	0.8531	1	0.9437	0.8452	1	1	1	1	0.858	1	1	1	1	1	0.4437	0	1	0.881	0.9741	0.9475	1	1	1	1	1	0.8322	0.9522	0.9332
HS038	0.9802	0.9547	0.961	1	1	1	1	1	0.9796	0.9264	0.9456	0.931	1	1	0.9604	0.9526	0.9537	1	1	1	1	1	0.9509	1	1	0.9532	0.9567	0.957	0.9569	1	0.9786	0.9599	0.9651	0.9538	0.9546	1	1	0	1	0.9939	0.9879	0.9549	0.9607	0.9372	0.9537	0.9323	1	0.9927	1
HS039	1	0.9969	1	0.8761	0.8737	0.7001	0.873	0.8658	1	1	1	1	0.845	0.8516	1	1	1	0.8503	0.8556	0.9578	0.8879	0.883	1	0.9239	0.8535	1	1	1	1	0.8673	1	1	1	1	1	0.8814	0.881	1	0	0.9811	0.9711	1	1	1	1	1	0.8616	0.9832	0.937
HS040	1	1	1	0.9703	0.9657	0.9599	0.9648	0.9587	1	1	1	1	0.9791	0.9811	1	1	1	0.9705	0.9466	0.9907	0.957	0.9625	1	0.9904	0.9691	1	1	1	0.9949	0.9827	0.9864	0.9829	0.9747	0.8959	0.9694	0.9898	0.9741	0.9939	0.9811	0	0.4348	1	1	0.9974	0.9951	1	0.9618	1	0.9896
HS041	1	1	1	0.9833	0.9587	0.9778	0.9639	0.9675	0.9975	1	1	1	0.9811	0.9531	1	1	1	0.8057	0.8977	0.9565	0.9102	0.9342	1	0.9905	0.9318	1	1	1	1	0.9638	1	1	1	1	0.9971	0.9929	0.9475	0.9879	0.9711	0.4348	0	1	1	1	1	1	0.9415	1	1
HS042	0.9919	0.9757	0.9406	1	1	1	1	1	0.4833	0.9833	0.9714	0.9937	1	1	0.9611	0.9862	0.96	1	1	1	1	1	0.9844	1	1	0.9448	0.9613	0.9607	0.9816	1	0.9582	0.9412	0.9952	1	0.994	1	1	0.9549	1	1	1	0	0.9358	0.962	0.9911	0.9491	1	1	1
HS043	0.9346	0.9913	0.947	1	1	1	1	1	0.9315	0.9489	0.9424	0.9205	1	1	0.9724	0.9708	0.9277	1	1	1	1	1	0.9449	1	1	0.9654	0.9497	0.9059	0.9856	1	0.9334	0.9478	0.9738	0.9757	0.9749	1	1	0.9607	1	1	1	0.9358	0	0.909	0.95	0.9906	1	1	1
HS044	0.9465	0.9465	0.9457	1	1	1	1	1	0.9657	0.7363	0.7192	0.6937	1	1	0.9929	0.9765	0.9741	1	1	1	1	1	0.961	1	1	0.9255	0.9621	0.9613	0.9791	1	0.9528	0.9861	0.995	0.9503	0.95	1	1	0.9372	1	0.9974	1	0.962	0.909	0	0.9693	1	1	1	1
HS045	0.9856	0.9512	0.9559	1	1	1	1	1	0.9768	1	0.9818	0.9516	1	1	0.9411	0.9305	0.9456	1	1	1	1	1	0.9362	1	1	0.9668	0.9451	0.9618	0.9753	1	0.9169	0.9076	0.9342	0.9798	0.9638	1	1	0.9537	1	0.9951	1	0.9911	0.95	0.9693	0	0.9474	1	0.9814	0.9951
HS046	0.9451	0.9512	0.973	1	1	1	1	1	0.9777	0.9566	0.9437	0.9648	1	1	0.9887	0.9603	0.9954	1	1	1	1	1	0.9766	1	1	0.9799	0.9597	0.9475	0.9535	1	0.942	0.9556	0.9459	0.9887	0.9802	1	1	0.9323	1	1	1	0.9491	0.9906	1	0.9474	0	1	1	1
HS047	1	1	1	0.8174	0.8139	0.8508	0.8515	0.8395	1	1	1	1	0.6834	0.625	1	1	1	0.8275	0.8028	0.9274	0.8478	0.8557	1	0.9551	0.797	1	1	1	1	0.8321	1	1	1	1	1	0.8644	0.8322	1	0.8616	0.9618	0.9415	1	1	1	1	1	0	0.9433	0.9283
HS048	1	1	1	0.9487	0.9431	0.9936	0.9774	0.9896	1	1	1	1	0.9294	0.932	0.7554	0.8121	0.7314	0.9805	0.9892	0.9944	0.978	0.9691	1	0.9979	0.9543	1	1	0.9695	1	0.9542	1	0.9911	0.9874	0.9979	0.9821	1	0.9522	0.9927	0.9832	1	1	1	1	1	0.9814	1	0.9433	0	0.9699
HS049	1	1	1	0.9366	0.9062	0.9099	0.9595	0.9579	1	1	1	1	0.9262	0.9333	1	1	1	0.9401	0.9493	0.9907	0.9408	0.9171	1	0.9688	0.9656	1	1	1	1	0.9678	1	0.9963	1	1	1	0.9362	0.9332	1	0.937	0.9896	1	1	1	1	0.9951	1	0.9283	0.9699	0
HS050	1	1	1	0.845	0.8401	0.8454	0.8521	0.8133	1	1	1	1	0.8409	0.8285	1	1	1	0.6178	0.3857	0.9349	0.8449	0.8271	1	0.9398	0.8258	1	1	1	1	0.8214	1	1	1	1	1	0.8706	0.8313	1	0.856	0.9184	0.875	1	1	1	1	1	0.7903	0.9749	0.9361
HS051	1	1	1	0.847	0.7916	0.8677	0.8495	0.8486	1	1	1	1	0.8525	0.8498	1	1	1	0.6954	0.4559	0.9385	0.8364	0.8289	1	0.9808	0.8523	1	1	1	1	0.8432	1	1	0.7329	1	1	0.8609	0.8535	1	0.8511	0.9108	0.8968	1	1	1	1	1	0.8211	0.9408	0.9296
HS052	0.9615	0.9838	0.9695	1	1	1	1	1	0.9619	0.9429	0.961	0.9331	1	1	0.959	0.971	0.9732	1	1	1	1	1	0.9643	1	1	0.9654	0.9422	0.9751	0.9457	1	0.9616	0.9786	0.9949	0.9441	0.9317	1	1	0.9431	1	1	0.9925	0.9671	0.9786	0.9536	0.9661	0.9864	1	1	1
HS053	0.9449	0.9442	0.9634	1	1	1	1	1	1	0.913	0.9404	0.9739	1	1	0.9668	0.9753	0.942	1	1	1	1	1	0.9697	0.9937	1	0.9858	0.9241	0.9705	0.9814	1	0.9553	0.9581	0.9687	0.9893	0.9668	1	1	0.9685	1	1	1	0.9815	0.9622	0.9301	0.9374	0.9799	1	0.9989	1
HS054	0.9263	0.9495	0.9328	1	1	1	1	1	0.9582	0.9688	0.9453	0.9639	1	1	0.9325	0.9334	0.9433	1	1	1	1	1	0.9386	1	1	0.9252	0.9356	0.9394	0.9697	1	0.9427	0.9356	0.964	0.9678	0.9656	1	1	0.9626	1	1	1	0.9498	0.9381	0.9378	0.9453	0.9491	1	9.99E-01	1
HS055	0.9474	0.9697	0.9504	1	1	1	1	1	1	0.9959	0.9814	0.9693	1	1	0.9776	0.9533	0.976	1	1	1	1	1	0.9343	1	1	0.9222	0.9609	0.9289	0.9658	1	0.9539	0.9592	0.9856	0.9579	0.9455	1	1	0.9639	1	1	1	1	0.9989	0.9879	0.9964	0.9504	1	1	1.00E+00
HS056	1	1	1	0.8592	0.8545	0.8526	0.8212	0.8291	1	1	1	1	0.8393	0.8191	1	1	1	0.8149	0.8038	0.9551	0.839	0.8328	1	0.9611	0.812	1	1	1	1	0.841	1	1	1	1	1	0.8766	0.8831	1	0.8712	0.9682	0.9606	1	1	1	1	1	0.8311	0.9857	0.9146
HS057	0.9568	0.9708	0.9242	1	1	1	1	1	0.9632	0.939	0.9485	0.9354	1	1	0.9812	0.9413	0.9679	1	1	0.9966	1	1	0.9552	1	1	0.9734	0.939	0.899	0.9866	1	0.9218	0.911	0.9804	0.9529	0.942	1	1	0.9331	1	1	1	0.9395	0.917	0.9325	0.9225	0.9495	1	1	1
HS058	1	1	1	0.9719	0.9412	0.9613	0.9465	0.9566	1	1	1	1	0.9457	0.9201	1	1	1	0.9401	0.9387	0.7342	0.9536	0.9647	1	0.9585	0.9403	1	1	1	1	0.9399	1	1	1	1	1	0.9663	0.9725	1	0.9571	0.9803	0.9772	1	1	1	1	1	0.9491	0.9933	0.9906
HS059	1	1	1	0.9595	0.9583	0.956	0.9768	1	1	1	1	1	0.9866	0.9817	0.9928	0.9886	1	0.9539	0.9874	0.9881	0.9596	0.9387	0.9886	0.9757	0.9712	0.9905	1	1	1	0.9792	1	0.9849	1	1	1	0.9738	0.9396	1	0.9732	0.9743	0.9614	1	1	1	0.9986	1	0.9306	0.9388	0.9787
HS060	1	1	1	0.9695	0.9758	0.9818	0.9396	0.9535	1	1	1	1	0.9609	0.9886	1	1	1	0.9806	0.9965	0.9939	0.9648	0.9753	1	1.00E+00	0.9472	1	1	1	0.9954	9.99E-01	1	1	1	1	1	0.9738	0.9778	1	0.9955	0.9938	1	1	1	1	1	1	0.9661	0.9754	0.9661
HS061	0.9737	0.9552	0.9607	1	1	1	1	1	0.9812	0.936	0.9511	0.9533	1	1	0.9472	0.953	0.9349	1	1	1	1	1	9.99E-01	1.00E+00	1	0.9636	0.9664	0.9719	0.9269	1	0.9292	0.9284	0.9776	0.9593	0.9727	1	1	0.9796	1	1	1	0.9586	0.9484	0.9568	0.914	0.9381	1	0.9943	0.997
HS062	0.9547	0.9574	0.9553	1	1	1	1	1	0.9672	0.9698	0.9512	0.9804	1	1	0.992	0.9583	0.9303	1	1	0.9896	1	1	0.9653	1	1	0.9605	0.9344	0.943	0.9478	1	0.9753	0.9861	0.956	0.9963	0.9544	1	1	0.9225	1	1	1	0.9669	0.9284	0.9642	0.9722	0.932	1	1	1
HS063	1	1	1	0.8623	0.851	0.8911	0.844	0.8567	1	1	1	1	0.8764	0.8536	1	1	1	0.8669	0.8606	0.9764	0.6847	0.4685	1	0.9403	0.8613	1	1	1	1	0.8619	1	1	1	1	1	0.8753	0.8924	1	0.8875	0.967	0.938	1	1	1	1	1	0.8678	0.9719	0.9158
HS064	1	1	1	1	1	1	1	1	1	1	1	1	1	1	1	1	1	1	1	1	1	1	1	1	1	1	1	1	1	1	1	1	1	1	1	1	1	1	1	1	1	1	1	1	1	1	1	1	1
HS065	1	1	1	0.8911	0.8397	0.8816	0.8344	0.8396	1	1	1	1	0.8626	0.8614	1	1	1	0.868	0.8674	0.9899	0.8728	0.8816	1	1	0.8556	1	1	1	1	0.8533	1	1	1	1	1	0.8914	0.9009	1	0.8849	0.9784	0.9827	1	1	1	1	1	0.8472	0.9765	0.9144
HS066	0.9327	0.9659	0.9915	1	1	1	1	1	0.9822	0.9731	0.9611	0.9453	1	1	0.9776	0.9959	0.9798	1	1	0.9984	1	1	0.9805	1	1	1	0.9686	0.9202	1	1	0.9675	0.9405	0.9652	0.9912	0.9964	1	1	0.9962	1	1	1	0.9729	0.9707	0.9845	0.9646	0.9644	1	1	1
HS067	0.9876	0.9947	0.9725	1	1	1	1	1	1	0.968	0.9898	1	1	1	0.9889	1	0.9668	1	1	0.9922	1	1	0.9963	1	1	0.9987	0.9898	0.9677	0.9553	1	0.9874	0.9821	0.9178	0.916	0.9707	1	1	0.9793	1	1	0.9959	1	0.9752	1	0.9873	0.9887	1	1	1
HS068	0.9769	1	1	1	1	1	1	1	1	0.9812	1	1	1	1	0.9549	0.9707	0.9692	1	1	1	1	1	1	1	1	0.992	0.9825	0.9944	0.9241	1	1	1	0.9271	0.8923	0.9134	1	1	0.9512	0.9987	1	1	1	0.9905	0.9852	1	0.993	1	1	1
HS069	0.9883	0.9453	0.9614	1	1	1	1	1	0.9536	0.9622	0.983	0.9666	1	1	0.9588	0.9241	0.9695	1	1	1	1	1	0.9661	1	1	0.9356	0.9289	0.9342	0.9704	1	0.944	0.9251	1	0.9843	0.9889	1	1	0.9435	1	1	1	0.9324	0.9322	0.9364	0.9517	0.9269	1	1	1
HS070	0.9602	0.99	0.9684	1	1	1	1	1	0.9605	0.9538	0.9463	0.9823	1	1	0.9528	0.9666	0.9453	1	1	1	1	1	0.9494	0.991	1	0.9534	0.9372	0.9642	0.9904	1	0.9909	0.9857	0.9865	0.9785	0.9801	1	1	0.9594	1	1	1	0.9607	0.9437	0.9585	0.9687	0.9734	1	1	1
HS071	0.9805	0.9896	0.971	1	1	1	1	1	0.9878	0.9584	0.9816	0.9946	1	1	0.9565	0.9933	1	1	1	1	1	1	0.9876	1	1	0.999	1	0.9787	0.9504	1	0.9978	0.994	0.9619	0.9518	0.9683	1	1	0.9526	1	1	1	0.9767	0.9759	0.9514	0.9679	0.9602	1	1	0.9903
HS072	1	1	1	0.9168	0.9486	0.9148	0.9644	0.9672	1	1	1	1	0.9093	0.9377	1	1	1	0.9259	0.9131	1	0.93	0.9315	1	0.9784	0.9378	1	1	1	1	0.9494	1	1	1	1	1	0.9217	0.9389	1	0.9507	0.972	0.974	1	0.9979	1	1	1	0.9441	0.9809	0.98
HS073	0.9361	0.9659	0.9334	1	1	1	1	1	0.9646	0.9697	0.9759	0.9514	1	1	0.9622	0.9897	0.9806	1	1	1	1	1	0.9478	1	1	0.9463	0.923	0.9652	0.9551	1	0.966	0.9431	1	0.9945	0.9677	1	1	0.9202	1	1	1	0.9527	0.9438	0.9409	0.9169	0.9719	1	0.9894	1
HS074	0.9647	0.991	0.9268	1	1	1	1	1	0.9437	0.9689	0.9635	0.9612	1	1	0.9891	0.9487	0.9767	1	1	1	1	1	0.9382	1	1	0.8934	0.9652	0.9442	0.9275	1	0.9798	0.9641	1	0.9576	0.9585	1	1	0.9667	1	1	1	0.9432	0.93	0.9847	0.945	0.9523	1	1	1
[truncated: 25 more columns]
