# Supplementary material for: Shared Environment and Genetics Shape the Gut Microbiome after Infant Adoption
Source: mBio. 2021 Mar 30;12(2):e00548-21. doi: 10.1128/mBio.00548-21 (PMC8092250; doi:10.1128/mBio.00548-21)
Supplement: DATA SET S5 [file mBio.00548-21-sd005.xlsx]

## Sheet: Sheet 1 - Data_S5_GDM_predData
Data_S5_GDM_predData
id	sex	logAge_Years	BMI_Zscore
HS001	1	2.7436	1.77248
HS002	2	2.40465	-0.256538
HS003	1	1.80017	-1.25399
HS004	2	2.22386	2.47696
HS005	1	2.3427	2.48136
HS006	1	2.27974	1.20326
HS007	1	2.16437	2.1756
HS008	2	2.64733	0.374347
HS009	1	1.9004	0.77505
HS010	2	2.00927	1.40269
HS011	1	2.93448	2.83375
HS012	2	2.80226	1.63892
HS013	2	1.97492	2.36325
HS014	2	2.45268	0.168216
HS015	2	2.3398	0.0565113
HS016	2	2.18644	0.30274
HS017	2	2.71119	0.37409
HS018	2	2.75027	0.833601
HS019	2	2.68688	-1.54506
HS020	2	1.93657	0
HS021	1	2.04922	0
HS022	2	2.85673	2.2507
HS023	2	2.26847	0.937835
HS024	2	2.67677	0.866168
HS025	1	2.50008	2.48378
HS026	2	2.17996	-1.80636
HS027	1	2.58718	0.812513
HS028	1	2.52318	0.170583
HS029	2	2.36866	0.944561
HS030	2	2.4949	-0.550046
HS031	2	2.79927	1.72397
HS032	2	2.60696	1.37668
HS033	1	2.45691	1.54533
HS034	2	2.31901	-0.131539
HS035	1	2.1722	-0.225947
HS036	1	2.10479	0.977791
HS037	2	2.52953	0.164368
HS038	1	1.91946	0.837868
HS039	1	2.4054	1.32559
HS040	2	2.53865	-0.450209
HS041	2	2.5393	1.43089
HS042	2	2.37556	0.00768548
HS043	1	2.65795	1.27464
HS044	1	2.6124	-0.541819
HS045	1	2.55729	-1.47563
HS046	1	2.43796	-0.941393
HS047	1	2.54597	-0.637975
HS048	2	2.57787	0.921546
HS049	1	2.8314	2.15851
HS050	1	2.49693	1.43364
HS051	2	2.41816	1.37109
HS052	2	2.54812	0.19135
HS053	2	2.76607	0.5525
HS054	1	2.51214	1.82295
HS055	2	2.04426	1.36652
HS056	1	2.06323	0.895067
HS057	2	2.28114	-0.225754
HS058	1	2.1568	-0.37136
HS059	1	2.00264	-5.44214
HS060	1	2.2212	1.60977
HS061	1	2.09169	-0.992248
HS062	2	1.45442	1.0195
HS063	2	2.16531	1.07407
HS064	1	2.2333	1.50447
HS065	1	2.43701	0.643637
HS066	2	2.09304	-1.24323
HS067	1	1.66469	-0.895264
HS068	2	2.21524	1.66626
HS069	1	2.53627	0.585811
HS070	1	2.48445	1.00362
HS071	1	2.38392	1.68096
HS072	2	1.86414	-0.977143
HS073	2	2.47827	0.18999
HS074	1	2.44202	-0.174325
