# Supplementary material for: Shared Environment and Genetics Shape the Gut Microbiome after Infant Adoption
Source: mBio. 2021 Mar 30;12(2):e00548-21. doi: 10.1128/mBio.00548-21 (PMC8092250; doi:10.1128/mBio.00548-21)
Supplement: DATA SET S6 [file mBio.00548-21-sd006.xlsx]

## Sheet: Sheet 1 - Data_S6_ASV_prev_and_
Data_S6_ASV_prev_and_tax
ASV_ID	readnum	kidnum	homenum	Kingdom	Phylum	Class	Order	Family	Genus	Species
asv0001	25	4	4	Bacteria	Actinobacteria	Actinobacteria	Actinomycetales	Actinomycetaceae	Actinomyces	NA
asv0002	1074	20	15	Bacteria	Bacteroidetes	Bacteroidia	Bacteroidales	Prevotellaceae	Prevotella	copri
asv0003	974	10	7	Bacteria	Bacteroidetes	Bacteroidia	Bacteroidales	Bacteroidaceae	Bacteroides	NA
asv0004	554	5	4	Bacteria	Bacteroidetes	Bacteroidia	Bacteroidales	Barnesiellaceae	NA	NA
asv0005	333	9	6	Bacteria	Bacteroidetes	Bacteroidia	Bacteroidales	Prevotellaceae	Prevotella	copri
asv0006	1460	13	10	Bacteria	Bacteroidetes	Bacteroidia	Bacteroidales	Bacteroidaceae	Bacteroides	NA
asv0007	564	8	6	Bacteria	Bacteroidetes	Bacteroidia	Bacteroidales	Odoribacteraceae	Butyricimonas	NA
asv0008	1573	12	9	Bacteria	Bacteroidetes	Bacteroidia	Bacteroidales	Prevotellaceae	Prevotella	copri
asv0009	6510	26	16	Bacteria	Bacteroidetes	Bacteroidia	Bacteroidales	Bacteroidaceae	Bacteroides	NA
asv0010	1941	18	12	Bacteria	Bacteroidetes	Bacteroidia	Bacteroidales	Bacteroidaceae	Bacteroides	NA
asv0011	3819	50	31	Bacteria	Bacteroidetes	Bacteroidia	Bacteroidales	Rikenellaceae	NA	NA
asv0012	3796	53	34	Bacteria	Firmicutes	Clostridia	Clostridiales	Ruminococcaceae	Oscillospira	NA
asv0013	60	4	2	Bacteria	Firmicutes	Clostridia	Clostridiales	Ruminococcaceae	Faecalibacterium	prausnitzii
asv0014	1220	38	24	Bacteria	Firmicutes	Clostridia	Clostridiales	Lachnospiraceae	NA	NA
asv0015	87	7	7	Bacteria	Firmicutes	Clostridia	Clostridiales	Ruminococcaceae	Oscillospira	NA
asv0016	24	10	7	Bacteria	Firmicutes	Clostridia	Clostridiales	Ruminococcaceae	NA	NA
asv0017	12	6	6	Bacteria	Firmicutes	Clostridia	Clostridiales	Ruminococcaceae	Ruminococcus	NA
asv0018	19	4	3	Bacteria	Firmicutes	Clostridia	Clostridiales	Lachnospiraceae	NA	NA
asv0019	40	5	5	Bacteria	Firmicutes	Clostridia	Clostridiales	Lachnospiraceae	NA	NA
asv0020	979	20	14	Bacteria	Firmicutes	Clostridia	Clostridiales	Ruminococcaceae	NA	NA
asv0021	49	4	4	Bacteria	Firmicutes	Clostridia	Clostridiales	Ruminococcaceae	Ruminococcus	NA
asv0022	34	6	6	Bacteria	Firmicutes	Clostridia	Clostridiales	Mogibacteriaceae	NA	NA
asv0023	75	5	4	Bacteria	Firmicutes	Clostridia	Clostridiales	Lachnospiraceae	NA	NA
asv0024	22	4	4	Bacteria	Firmicutes	Clostridia	Clostridiales	Ruminococcaceae	NA	NA
asv0025	75	3	3	Bacteria	Firmicutes	Clostridia	Clostridiales	Christensenellaceae	NA	NA
asv0026	81	13	10	Bacteria	Firmicutes	Clostridia	Clostridiales	Lachnospiraceae	Coprococcus	NA
asv0027	9	4	4	Bacteria	Firmicutes	Clostridia	Clostridiales	Ruminococcaceae	Ruminococcus	NA
asv0028	18	3	3	Bacteria	Firmicutes	Clostridia	Clostridiales	Ruminococcaceae	NA	NA
asv0029	7	2	2	Bacteria	Firmicutes	Clostridia	Clostridiales	Ruminococcaceae	NA	NA
asv0030	377	20	16	Bacteria	Firmicutes	Clostridia	Clostridiales	Lachnospiraceae	Clostridium	hathewayi
asv0031	74	15	12	Bacteria	Firmicutes	Clostridia	Clostridiales	Christensenellaceae	NA	NA
asv0032	176	14	13	Bacteria	Firmicutes	Clostridia	Clostridiales	NA	NA	NA
asv0033	21427	70	37	Bacteria	Firmicutes	Clostridia	Clostridiales	Ruminococcaceae	Faecalibacterium	prausnitzii
asv0034	1800	30	22	Bacteria	Firmicutes	Clostridia	Clostridiales	Ruminococcaceae	Ruminococcus	NA
asv0035	225	9	6	Bacteria	Firmicutes	Clostridia	Clostridiales	Lachnospiraceae	Blautia	NA
asv0036	90	18	14	Bacteria	Firmicutes	Clostridia	Clostridiales	Ruminococcaceae	NA	NA
asv0037	51	5	5	Bacteria	Firmicutes	Clostridia	Clostridiales	Ruminococcaceae	Anaerotruncus	NA
asv0038	132	4	4	Bacteria	Firmicutes	Clostridia	Clostridiales	Lachnospiraceae	NA	NA
asv0039	64	5	3	Bacteria	Firmicutes	Clostridia	Clostridiales	Lachnospiraceae	Dorea	formicigenerans
asv0040	229	15	13	Bacteria	Firmicutes	Clostridia	Clostridiales	NA	NA	NA
asv0041	6779	51	34	Bacteria	Firmicutes	Clostridia	Clostridiales	Ruminococcaceae	NA	NA
asv0042	587	7	4	Bacteria	Firmicutes	Clostridia	Clostridiales	Ruminococcaceae	NA	NA
asv0043	393	11	11	Bacteria	Firmicutes	Clostridia	Clostridiales	Veillonellaceae	Veillonella	parvula
asv0044	15232	66	36	Bacteria	Firmicutes	Clostridia	Clostridiales	NA	NA	NA
asv0045	173	8	8	Bacteria	Firmicutes	Clostridia	Clostridiales	Lachnospiraceae	NA	NA
asv0046	6806	34	22	Bacteria	Firmicutes	Clostridia	Clostridiales	Ruminococcaceae	NA	NA
asv0047	335	3	2	Bacteria	Firmicutes	Clostridia	Clostridiales	Lachnospiraceae	NA	NA
asv0048	772	12	10	Bacteria	Firmicutes	Clostridia	Clostridiales	Ruminococcaceae	NA	NA
asv0049	406	8	7	Bacteria	Firmicutes	Clostridia	Clostridiales	Lachnospiraceae	Ruminococcus	torques
asv0050	956	6	5	Bacteria	Firmicutes	Clostridia	Clostridiales	Christensenellaceae	NA	NA
asv0051	111	6	4	Bacteria	Firmicutes	Clostridia	Clostridiales	Ruminococcaceae	NA	NA
asv0052	382	24	20	Bacteria	Firmicutes	Clostridia	Clostridiales	Lachnospiraceae	NA	NA
asv0053	261	6	6	Bacteria	Firmicutes	Clostridia	Clostridiales	Veillonellaceae	Veillonella	parvula
asv0054	1228	13	8	Bacteria	Firmicutes	Clostridia	Clostridiales	NA	NA	NA
asv0055	491	9	6	Bacteria	Firmicutes	Clostridia	Clostridiales	Ruminococcaceae	Oscillospira	NA
asv0056	601	15	11	Bacteria	Firmicutes	Clostridia	Clostridiales	Ruminococcaceae	Faecalibacterium	prausnitzii
asv0057	2008	20	14	Bacteria	Firmicutes	Clostridia	Clostridiales	NA	NA	NA
asv0058	1368	14	13	Bacteria	Firmicutes	Clostridia	Clostridiales	Ruminococcaceae	NA	NA
asv0059	2445	12	10	Bacteria	Firmicutes	Clostridia	Clostridiales	Ruminococcaceae	Ruminococcus	NA
asv0060	1689	9	6	Bacteria	Firmicutes	Clostridia	Clostridiales	Veillonellaceae	Megamonas	NA
asv0061	1944	4	3	Bacteria	Firmicutes	Clostridia	Clostridiales	Veillonellaceae	Dialister	NA
asv0062	2093	38	24	Bacteria	Firmicutes	Clostridia	Clostridiales	Ruminococcaceae	NA	NA
asv0063	1406	24	17	Bacteria	Firmicutes	Clostridia	Clostridiales	Lachnospiraceae	Coprococcus	NA
asv0064	1938	4	4	Bacteria	Firmicutes	Clostridia	Clostridiales	Ruminococcaceae	Oscillospira	NA
asv0065	334	10	9	Bacteria	Firmicutes	Erysipelotrichi	Erysipelotrichales	Erysipelotrichaceae	Holdemania	NA
asv0066	166	7	6	Bacteria	Firmicutes	Bacilli	Lactobacillales	Streptococcaceae	Streptococcus	NA
asv0067	768	4	2	Bacteria	Tenericutes	Mollicutes	RF39	NA	NA	NA
asv0068	41	2	2	Bacteria	Bacteroidetes	Bacteroidia	Bacteroidales	Bacteroidaceae	Bacteroides	uniformis
asv0069	428	5	5	Bacteria	Bacteroidetes	Bacteroidia	Bacteroidales	Barnesiellaceae	NA	NA
asv0070	1087	8	5	Bacteria	Bacteroidetes	Bacteroidia	Bacteroidales	Bacteroidaceae	Bacteroides	ovatus
asv0071	404	8	6	Bacteria	Bacteroidetes	Bacteroidia	Bacteroidales	Prevotellaceae	Prevotella	copri
asv0072	1964	10	6	Bacteria	Bacteroidetes	Bacteroidia	Bacteroidales	Bacteroidaceae	Bacteroides	NA
asv0073	1746	4	4	Bacteria	Bacteroidetes	Bacteroidia	Bacteroidales	Porphyromonadaceae	Parabacteroides	distasonis
asv0074	3412	8	5	Bacteria	Bacteroidetes	Bacteroidia	Bacteroidales	Barnesiellaceae	NA	NA
asv0075	1892	8	5	Bacteria	Bacteroidetes	Bacteroidia	Bacteroidales	Paraprevotellaceae	Paraprevotella	NA
asv0076	2105	20	16	Bacteria	Bacteroidetes	Bacteroidia	Bacteroidales	Bacteroidaceae	Bacteroides	fragilis
asv0077	963	5	3	Bacteria	Bacteroidetes	Bacteroidia	Bacteroidales	Odoribacteraceae	Butyricimonas	NA
asv0078	6581	23	15	Bacteria	Bacteroidetes	Bacteroidia	Bacteroidales	Bacteroidaceae	Bacteroides	NA
asv0079	4848	23	16	Bacteria	Bacteroidetes	Bacteroidia	Bacteroidales	Bacteroidaceae	Bacteroides	ovatus
asv0080	480	5	3	Bacteria	Bacteroidetes	Bacteroidia	Bacteroidales	Bacteroidaceae	Bacteroides	NA
asv0081	18230	12	9	Bacteria	Bacteroidetes	Bacteroidia	Bacteroidales	Bacteroidaceae	Bacteroides	NA
asv0082	3908	25	18	Bacteria	Bacteroidetes	Bacteroidia	Bacteroidales	Bacteroidaceae	Bacteroides	NA
asv0083	30524	32	21	Bacteria	Bacteroidetes	Bacteroidia	Bacteroidales	Bacteroidaceae	Bacteroides	NA
asv0084	5813	28	19	Bacteria	Bacteroidetes	Bacteroidia	Bacteroidales	Bacteroidaceae	Bacteroides	uniformis
asv0085	5773	27	21	Bacteria	Bacteroidetes	Bacteroidia	Bacteroidales	Rikenellaceae	NA	NA
asv0086	1720	6	4	Bacteria	Bacteroidetes	Bacteroidia	Bacteroidales	Rikenellaceae	NA	NA
asv0087	20519	58	33	Bacteria	Bacteroidetes	Bacteroidia	Bacteroidales	Bacteroidaceae	Bacteroides	ovatus
asv0088	6210	23	17	Bacteria	Bacteroidetes	Bacteroidia	Bacteroidales	Bacteroidaceae	Bacteroides	ovatus
asv0089	1493	23	17	Bacteria	Bacteroidetes	Bacteroidia	Bacteroidales	Prevotellaceae	Prevotella	copri
asv0090	61350	45	26	Bacteria	Bacteroidetes	Bacteroidia	Bacteroidales	Bacteroidaceae	Bacteroides	uniformis
asv0091	5694	28	20	Bacteria	Bacteroidetes	Bacteroidia	Bacteroidales	Prevotellaceae	Prevotella	copri
asv0092	8442	35	25	Bacteria	Bacteroidetes	Bacteroidia	Bacteroidales	Porphyromonadaceae	Parabacteroides	distasonis
asv0093	2208	31	23	Bacteria	Bacteroidetes	Bacteroidia	Bacteroidales	Bacteroidaceae	Bacteroides	NA
asv0094	8105	61	37	Bacteria	Bacteroidetes	Bacteroidia	Bacteroidales	Bacteroidaceae	Bacteroides	NA
asv0095	2976	23	15	Bacteria	Bacteroidetes	Bacteroidia	Bacteroidales	Rikenellaceae	NA	NA
asv0096	3759	28	20	Bacteria	Actinobacteria	Actinobacteria	Bifidobacteriales	Bifidobacteriaceae	Bifidobacterium	adolescentis
asv0097	632	7	7	Bacteria	Actinobacteria	Actinobacteria	Bifidobacteriales	Bifidobacteriaceae	Bifidobacterium	adolescentis
asv0098	1873	25	17	Bacteria	Actinobacteria	Actinobacteria	Bifidobacteriales	Bifidobacteriaceae	Bifidobacterium	adolescentis
asv0099	99	3	3	Bacteria	Actinobacteria	Actinobacteria	Bifidobacteriales	Bifidobacteriaceae	Bifidobacterium	adolescentis
asv0100	6114	39	26	Bacteria	Actinobacteria	Actinobacteria	Bifidobacteriales	Bifidobacteriaceae	Bifidobacterium	NA
asv0101	456	19	14	Bacteria	Actinobacteria	Actinobacteria	Bifidobacteriales	Bifidobacteriaceae	Bifidobacterium	NA
asv0102	3971	29	20	Bacteria	Actinobacteria	Actinobacteria	Bifidobacteriales	Bifidobacteriaceae	Bifidobacterium	NA
asv0103	3005	20	12	Bacteria	Proteobacteria	Betaproteobacteria	Burkholderiales	Alcaligenaceae	Sutterella	NA
asv0104	11986	31	18	Bacteria	Proteobacteria	Betaproteobacteria	Burkholderiales	Alcaligenaceae	Sutterella	NA
asv0105	3770	19	15	Bacteria	Firmicutes	Clostridia	Clostridiales	Ruminococcaceae	NA	NA
asv0106	17	3	3	Bacteria	Firmicutes	Clostridia	Clostridiales	Lachnospiraceae	Coprococcus	NA
asv0107	35	3	3	Bacteria	Firmicutes	Clostridia	Clostridiales	Lachnospiraceae	NA	NA
asv0108	15	3	3	Bacteria	Firmicutes	Clostridia	Clostridiales	Ruminococcaceae	NA	NA
asv0109	18	2	2	Bacteria	Firmicutes	Clostridia	Clostridiales	Lachnospiraceae	NA	NA
asv0110	422	28	17	Bacteria	Firmicutes	Clostridia	Clostridiales	Lachnospiraceae	NA	NA
asv0111	8	4	4	Bacteria	Firmicutes	Clostridia	Clostridiales	Christensenellaceae	NA	NA
asv0112	11	3	3	Bacteria	Firmicutes	Clostridia	Clostridiales	Ruminococcaceae	NA	NA
asv0113	29	7	6	Bacteria	Firmicutes	Clostridia	Clostridiales	Ruminococcaceae	Ruminococcus	NA
asv0114	14	2	2	Bacteria	Firmicutes	Clostridia	Clostridiales	Lachnospiraceae	Dorea	NA
asv0115	8	3	3	Bacteria	Firmicutes	Clostridia	Clostridiales	Lachnospiraceae	Coprococcus	NA
asv0116	44	6	6	Bacteria	Firmicutes	Clostridia	Clostridiales	Mogibacteriaceae	NA	NA
asv0117	8	3	3	Bacteria	Firmicutes	Clostridia	Clostridiales	Mogibacteriaceae	NA	NA
asv0118	390	8	5	Bacteria	Firmicutes	Clostridia	Clostridiales	Veillonellaceae	Phascolarctobacterium	NA
asv0119	11	3	3	Bacteria	Firmicutes	Clostridia	Clostridiales	NA	NA	NA
asv0120	22	7	7	Bacteria	Firmicutes	Clostridia	Clostridiales	Lachnospiraceae	NA	NA
asv0121	169	4	4	Bacteria	Firmicutes	Clostridia	Clostridiales	Lachnospiraceae	NA	NA
asv0122	380	14	10	Bacteria	Firmicutes	Clostridia	Clostridiales	Ruminococcaceae	NA	NA
asv0123	460	11	10	Bacteria	Firmicutes	Clostridia	Clostridiales	Ruminococcaceae	Oscillospira	NA
asv0124	22	7	5	Bacteria	Firmicutes	Clostridia	Clostridiales	Ruminococcaceae	Ruminococcus	NA
asv0125	2169	11	10	Bacteria	Firmicutes	Clostridia	Clostridiales	Ruminococcaceae	NA	NA
asv0126	50	8	7	Bacteria	Firmicutes	Clostridia	Clostridiales	Ruminococcaceae	NA	NA
asv0127	1761	11	9	Bacteria	Firmicutes	Clostridia	Clostridiales	Ruminococcaceae	NA	NA
asv0128	91	8	7	Bacteria	Firmicutes	Clostridia	Clostridiales	Ruminococcaceae	Ruminococcus	NA
asv0129	41307	67	37	Bacteria	Firmicutes	Clostridia	Clostridiales	Ruminococcaceae	Faecalibacterium	prausnitzii
asv0130	2861	14	12	Bacteria	Firmicutes	Clostridia	Clostridiales	Ruminococcaceae	Oscillospira	NA
asv0131	2849	14	10	Bacteria	Firmicutes	Clostridia	Clostridiales	NA	NA	NA
asv0132	14	7	7	Bacteria	Firmicutes	Clostridia	Clostridiales	Lachnospiraceae	Coprococcus	NA
asv0133	45	17	16	Bacteria	Firmicutes	Clostridia	Clostridiales	Lachnospiraceae	NA	NA
asv0134	23772	70	38	Bacteria	Firmicutes	Clostridia	Clostridiales	Lachnospiraceae	Ruminococcus	gnavus
asv0135	857	10	9	Bacteria	Firmicutes	Clostridia	Clostridiales	Ruminococcaceae	Faecalibacterium	prausnitzii
asv0136	264	5	4	Bacteria	Firmicutes	Clostridia	Clostridiales	NA	NA	NA
asv0137	18	4	4	Bacteria	Firmicutes	Clostridia	Clostridiales	Lachnospiraceae	Coprococcus	NA
asv0138	60	10	10	Bacteria	Firmicutes	Clostridia	Clostridiales	Lachnospiraceae	Dorea	NA
asv0139	143	9	8	Bacteria	Firmicutes	Clostridia	Clostridiales	Lachnospiraceae	Anaerostipes	NA
asv0140	4675	19	15	Bacteria	Firmicutes	Clostridia	Clostridiales	Christensenellaceae	NA	NA
asv0141	16943	15	11	Bacteria	Firmicutes	Clostridia	Clostridiales	Veillonellaceae	Phascolarctobacterium	NA
asv0142	481	9	7	Bacteria	Firmicutes	Clostridia	Clostridiales	Ruminococcaceae	NA	NA
asv0143	19	3	3	Bacteria	Firmicutes	Clostridia	Clostridiales	Lachnospiraceae	NA	NA
asv0144	119	14	9	Bacteria	Firmicutes	Clostridia	Clostridiales	Lachnospiraceae	NA	NA
asv0145	830	8	5	Bacteria	Firmicutes	Clostridia	Clostridiales	Ruminococcaceae	NA	NA
asv0146	45	9	9	Bacteria	Firmicutes	Clostridia	Clostridiales	Ruminococcaceae	Ruminococcus	NA
asv0147	1914	19	16	Bacteria	Firmicutes	Clostridia	Clostridiales	Lachnospiraceae	Dorea	NA
asv0148	186	16	13	Bacteria	Firmicutes	Clostridia	Clostridiales	Ruminococcaceae	Ruminococcus	NA
asv0149	1430	17	14	Bacteria	Firmicutes	Clostridia	Clostridiales	Lachnospiraceae	NA	NA
asv0150	18	10	9	Bacteria	Firmicutes	Clostridia	Clostridiales	Ruminococcaceae	NA	NA
asv0151	35	5	5	Bacteria	Firmicutes	Clostridia	Clostridiales	NA	NA	NA
asv0152	318	7	5	Bacteria	Firmicutes	Clostridia	Clostridiales	Mogibacteriaceae	NA	NA
asv0153	46	7	5	Bacteria	Firmicutes	Clostridia	Clostridiales	NA	NA	NA
asv0154	1407	14	10	Bacteria	Firmicutes	Clostridia	Clostridiales	Lachnospiraceae	Coprococcus	NA
asv0155	1827	24	17	Bacteria	Firmicutes	Clostridia	Clostridiales	Ruminococcaceae	NA	NA
asv0156	893	19	14	Bacteria	Firmicutes	Clostridia	Clostridiales	Lachnospiraceae	Coprococcus	NA
asv0157	1400	22	16	Bacteria	Firmicutes	Clostridia	Clostridiales	Clostridiaceae	NA	NA
asv0158	326	18	14	Bacteria	Firmicutes	Clostridia	Clostridiales	Mogibacteriaceae	NA	NA
asv0159	950	16	14	Bacteria	Firmicutes	Clostridia	Clostridiales	Lachnospiraceae	Anaerostipes	NA
asv0160	3531	8	6	Bacteria	Firmicutes	Clostridia	Clostridiales	NA	NA	NA
asv0161	204	5	4	Bacteria	Firmicutes	Clostridia	Clostridiales	Lachnospiraceae	Coprococcus	NA
asv0162	146	2	2	Bacteria	Firmicutes	Clostridia	Clostridiales	Mogibacteriaceae	Mogibacterium	NA
asv0163	985	14	10	Bacteria	Firmicutes	Clostridia	Clostridiales	NA	NA	NA
asv0164	734	10	8	Bacteria	Firmicutes	Clostridia	Clostridiales	Ruminococcaceae	Oscillospira	NA
asv0165	307	13	10	Bacteria	Firmicutes	Clostridia	Clostridiales	Ruminococcaceae	Oscillospira	NA
asv0166	690	16	12	Bacteria	Firmicutes	Clostridia	Clostridiales	Lachnospiraceae	Coprococcus	NA
asv0167	524	23	16	Bacteria	Firmicutes	Clostridia	Clostridiales	Lachnospiraceae	Coprococcus	NA
asv0168	17362	49	28	Bacteria	Firmicutes	Clostridia	Clostridiales	Ruminococcaceae	Ruminococcus	NA
asv0169	133	2	2	Bacteria	Firmicutes	Clostridia	Clostridiales	Lachnospiraceae	NA	NA
asv0170	101	2	2	Bacteria	Firmicutes	Clostridia	Clostridiales	Lachnospiraceae	NA	NA
asv0171	354	7	5	Bacteria	Firmicutes	Clostridia	Clostridiales	Ruminococcaceae	NA	NA
asv0172	95	15	11	Bacteria	Firmicutes	Clostridia	Clostridiales	Mogibacteriaceae	NA	NA
asv0173	4286	59	32	Bacteria	Firmicutes	Clostridia	Clostridiales	Lachnospiraceae	NA	NA
asv0174	5935	14	12	Bacteria	Firmicutes	Clostridia	Clostridiales	Ruminococcaceae	Ruminococcus	NA
asv0175	1438	36	21	Bacteria	Firmicutes	Clostridia	Clostridiales	Ruminococcaceae	NA	NA
asv0176	126	19	15	Bacteria	Firmicutes	Clostridia	Clostridiales	Lachnospiraceae	Blautia	NA
asv0177	885	33	20	Bacteria	Firmicutes	Clostridia	Clostridiales	Lachnospiraceae	NA	NA
asv0178	3614	64	36	Bacteria	Firmicutes	Clostridia	Clostridiales	Lachnospiraceae	Blautia	NA
asv0179	32	4	4	Bacteria	Firmicutes	Clostridia	Clostridiales	Ruminococcaceae	Ruminococcus	NA
asv0180	3090	60	34	Bacteria	Firmicutes	Clostridia	Clostridiales	Lachnospiraceae	Blautia	NA
asv0181	43	8	7	Bacteria	Firmicutes	Clostridia	Clostridiales	NA	NA	NA
asv0182	534	7	6	Bacteria	Firmicutes	Clostridia	Clostridiales	NA	NA	NA
asv0183	276	22	16	Bacteria	Firmicutes	Clostridia	Clostridiales	Ruminococcaceae	Ruminococcus	NA
asv0184	896	4	3	Bacteria	Firmicutes	Clostridia	Clostridiales	NA	NA	NA
asv0185	13680	21	15	Bacteria	Firmicutes	Clostridia	Clostridiales	Ruminococcaceae	NA	NA
asv0186	231	6	4	Bacteria	Firmicutes	Clostridia	Clostridiales	Ruminococcaceae	NA	NA
asv0187	1050	13	12	Bacteria	Firmicutes	Clostridia	Clostridiales	Ruminococcaceae	Oscillospira	NA
asv0188	107	11	10	Bacteria	Firmicutes	Clostridia	Clostridiales	Christensenellaceae	NA	NA
asv0189	184	27	19	Bacteria	Firmicutes	Clostridia	Clostridiales	Ruminococcaceae	NA	NA
asv0190	240	7	6	Bacteria	Firmicutes	Clostridia	Clostridiales	Lachnospiraceae	Roseburia	NA
asv0191	210	8	7	Bacteria	Firmicutes	Clostridia	Clostridiales	Lachnospiraceae	NA	NA
asv0192	7896	40	25	Bacteria	Firmicutes	Clostridia	Clostridiales	Ruminococcaceae	Oscillospira	NA
asv0193	17093	20	13	Bacteria	Firmicutes	Clostridia	Clostridiales	Ruminococcaceae	NA	NA
asv0194	3619	39	24	Bacteria	Firmicutes	Clostridia	Clostridiales	Ruminococcaceae	NA	NA
asv0195	175	4	4	Bacteria	Firmicutes	Clostridia	Clostridiales	Ruminococcaceae	Ruminococcus	NA
asv0196	253	4	4	Bacteria	Firmicutes	Clostridia	Clostridiales	Lachnospiraceae	Ruminococcus	gnavus
asv0197	544	9	7	Bacteria	Firmicutes	Clostridia	Clostridiales	Tissierellaceae	WAL	NA
asv0198	116	15	13	Bacteria	Firmicutes	Clostridia	Clostridiales	Christensenellaceae	NA	NA
asv0199	1063	13	12	Bacteria	Firmicutes	Clostridia	Clostridiales	NA	NA	NA
asv0200	303	41	26	Bacteria	Firmicutes	Clostridia	Clostridiales	Lachnospiraceae	NA	NA
asv0201	270	7	6	Bacteria	Firmicutes	Clostridia	Clostridiales	Veillonellaceae	Dialister	NA
asv0202	2014	18	15	Bacteria	Firmicutes	Clostridia	Clostridiales	Lachnospiraceae	NA	NA
asv0203	753	33	23	Bacteria	Firmicutes	Clostridia	Clostridiales	Ruminococcaceae	Faecalibacterium	prausnitzii
asv0204	4294	44	28	Bacteria	Firmicutes	Clostridia	Clostridiales	Ruminococcaceae	NA	NA
asv0205	497	45	27	Bacteria	Firmicutes	Clostridia	Clostridiales	Lachnospiraceae	Coprococcus	NA
asv0206	2213	36	23	Bacteria	Firmicutes	Clostridia	Clostridiales	Lachnospiraceae	Coprococcus	NA
asv0207	221	15	12	Bacteria	Firmicutes	Clostridia	Clostridiales	Ruminococcaceae	Oscillospira	NA
asv0208	10	3	3	Bacteria	Firmicutes	Clostridia	Clostridiales	Ruminococcaceae	NA	NA
asv0209	3462	20	15	Bacteria	Firmicutes	Clostridia	Clostridiales	Ruminococcaceae	Oscillospira	NA
asv0210	31	4	3	Bacteria	Firmicutes	Clostridia	Clostridiales	Lachnospiraceae	NA	NA
asv0211	482	29	21	Bacteria	Firmicutes	Clostridia	Clostridiales	Ruminococcaceae	Oscillospira	NA
asv0212	19074	63	36	Bacteria	Firmicutes	Clostridia	Clostridiales	Peptostreptococcaceae	NA	NA
asv0213	7545	28	18	Bacteria	Firmicutes	Clostridia	Clostridiales	Ruminococcaceae	Oscillospira	NA
asv0214	399	38	25	Bacteria	Firmicutes	Clostridia	Clostridiales	Lachnospiraceae	NA	NA
asv0215	2403	48	31	Bacteria	Firmicutes	Clostridia	Clostridiales	Lachnospiraceae	NA	NA
asv0216	3959	45	29	Bacteria	Firmicutes	Clostridia	Clostridiales	Lachnospiraceae	Roseburia	faecis
asv0217	4427	47	28	Bacteria	Firmicutes	Clostridia	Clostridiales	Lachnospiraceae	NA	NA
asv0218	1407	30	22	Bacteria	Firmicutes	Clostridia	Clostridiales	Veillonellaceae	Veillonella	dispar
asv0219	3270	37	23	Bacteria	Firmicutes	Clostridia	Clostridiales	Lachnospiraceae	NA	NA
asv0220	406	45	29	Bacteria	Firmicutes	Clostridia	Clostridiales	Lachnospiraceae	NA	NA
asv0221	749	4	3	Bacteria	Actinobacteria	Coriobacteriia	Coriobacteriales	Coriobacteriaceae	Collinsella	NA
asv0222	5068	29	19	Bacteria	Actinobacteria	Coriobacteriia	Coriobacteriales	Coriobacteriaceae	Collinsella	aerofaciens
asv0223	1043	9	7	Bacteria	Actinobacteria	Coriobacteriia	Coriobacteriales	Coriobacteriaceae	NA	NA
asv0224	7946	24	18	Bacteria	Actinobacteria	Coriobacteriia	Coriobacteriales	Coriobacteriaceae	Collinsella	aerofaciens
asv0225	4249	30	22	Bacteria	Actinobacteria	Coriobacteriia	Coriobacteriales	Coriobacteriaceae	Collinsella	aerofaciens
asv0226	240	5	3	Bacteria	Proteobacteria	Deltaproteobacteria	Desulfovibrionales	Desulfovibrionaceae	Bilophila	NA
asv0227	3618	14	9	Bacteria	Proteobacteria	Deltaproteobacteria	Desulfovibrionales	Desulfovibrionaceae	Desulfovibrio	NA
asv0228	16	2	2	Bacteria	Firmicutes	Erysipelotrichi	Erysipelotrichales	Erysipelotrichaceae	cc	NA
asv0229	170	3	3	Bacteria	Firmicutes	Erysipelotrichi	Erysipelotrichales	Erysipelotrichaceae	NA	NA
asv0230	47	2	2	Bacteria	Firmicutes	Erysipelotrichi	Erysipelotrichales	Erysipelotrichaceae	NA	NA
asv0231	7649	48	28	Bacteria	Firmicutes	Erysipelotrichi	Erysipelotrichales	Erysipelotrichaceae	NA	NA
asv0232	191	6	5	Bacteria	Firmicutes	Bacilli	Lactobacillales	Streptococcaceae	Streptococcus	NA
asv0233	1334	3	3	Bacteria	Tenericutes	RF3	ML615J-28	NA	NA	NA
asv0234	860	4	4	Bacteria	Tenericutes	RF3	ML615J-28	NA	NA	NA
asv0235	125	2	2	Bacteria	Tenericutes	Mollicutes	RF39	NA	NA	NA
asv0236	2607	8	7	Bacteria	Verrucomicrobia	Verrucomicrobiae	Verrucomicrobiales	Verrucomicrobiaceae	Akkermansia	muciniphila
asv0237	14765	16	13	Bacteria	Verrucomicrobia	Verrucomicrobiae	Verrucomicrobiales	Verrucomicrobiaceae	Akkermansia	muciniphila
asv0238	10165	18	13	Bacteria	Verrucomicrobia	Verrucomicrobiae	Verrucomicrobiales	Verrucomicrobiaceae	Akkermansia	muciniphila
asv0239	7	2	2	Bacteria	Firmicutes	Clostridia	Clostridiales	Ruminococcaceae	NA	NA
asv0240	3	1	1	Bacteria	Firmicutes	Clostridia	Clostridiales	Lachnospiraceae	NA	NA
asv0241	374	13	10	Bacteria	Firmicutes	Clostridia	Clostridiales	NA	NA	NA
asv0242	19	1	1	Bacteria	Firmicutes	Clostridia	Clostridiales	Christensenellaceae	Christensenella	NA
asv0243	10	1	1	Bacteria	Firmicutes	Clostridia	Clostridiales	Ruminococcaceae	NA	NA
asv0244	51	1	1	Bacteria	Firmicutes	Clostridia	Clostridiales	NA	NA	NA
asv0245	50	3	2	Bacteria	Firmicutes	Clostridia	Clostridiales	Veillonellaceae	Veillonella	parvula
asv0246	1	1	1	Bacteria	Firmicutes	Clostridia	Clostridiales	Ruminococcaceae	Oscillospira	NA
asv0247	800	1	1	Bacteria	Firmicutes	Bacilli	Turicibacterales	Turicibacteraceae	Turicibacter	NA
asv0248	12215	73	38	Bacteria	Firmicutes	Clostridia	Clostridiales	Lachnospiraceae	Blautia	obeum
asv0249	196	1	1	Bacteria	Firmicutes	Clostridia	Clostridiales	Ruminococcaceae	NA	NA
asv0250	8	1	1	Bacteria	Firmicutes	Clostridia	Clostridiales	Lachnospiraceae	NA	NA
asv0251	72	16	15	Bacteria	Firmicutes	Clostridia	Clostridiales	Christensenellaceae	NA	NA
asv0252	10	1	1	Bacteria	Firmicutes	Bacilli	Turicibacterales	Turicibacteraceae	Turicibacter	NA
asv0253	1	1	1	Bacteria	Firmicutes	Clostridia	Clostridiales	Christensenellaceae	NA	NA
asv0254	11	3	3	Bacteria	Firmicutes	Clostridia	Clostridiales	Ruminococcaceae	Ruminococcus	NA
asv0255	108	3	3	Bacteria	Firmicutes	Clostridia	Clostridiales	Veillonellaceae	Phascolarctobacterium	NA
asv0256	0	0	0	Bacteria	Firmicutes	Clostridia	Clostridiales	Lachnospiraceae	NA	NA
asv0257	108	1	1	Bacteria	Firmicutes	Clostridia	Clostridiales	NA	NA	NA
asv0258	36	1	1	Bacteria	Bacteroidetes	Bacteroidia	Bacteroidales	Prevotellaceae	Prevotella	NA
asv0259	91	1	1	Bacteria	Bacteroidetes	Bacteroidia	Bacteroidales	Porphyromonadaceae	Parabacteroides	NA
asv0260	2	1	1	Bacteria	Firmicutes	Clostridia	Clostridiales	Ruminococcaceae	Ruminococcus	NA
asv0261	180	4	3	Bacteria	Firmicutes	Clostridia	Clostridiales	Lachnospiraceae	Blautia	producta
asv0262	40	1	1	Bacteria	Bacteroidetes	Bacteroidia	Bacteroidales	Prevotellaceae	Prevotella	copri
asv0263	18	1	1	Bacteria	Firmicutes	Clostridia	Clostridiales	Lachnospiraceae	NA	NA
asv0264	94	1	1	Bacteria	Firmicutes	Clostridia	Clostridiales	Clostridiaceae	NA	NA
asv0265	10	1	1	Bacteria	Firmicutes	Clostridia	Clostridiales	Ruminococcaceae	NA	NA
asv0266	86	9	8	Bacteria	Firmicutes	Clostridia	Clostridiales	Ruminococcaceae	NA	NA
asv0267	87	2	2	Bacteria	Firmicutes	Clostridia	Clostridiales	Ruminococcaceae	NA	NA
asv0268	3515	13	11	Bacteria	Bacteroidetes	Bacteroidia	Bacteroidales	Rikenellaceae	NA	NA
asv0269	2	1	1	Bacteria	Firmicutes	Clostridia	Clostridiales	Ruminococcaceae	Ruminococcus	NA
asv0270	75	1	1	Bacteria	Firmicutes	Clostridia	Clostridiales	Lachnospiraceae	Lachnobacterium	NA
asv0271	174	1	1	Bacteria	Firmicutes	Clostridia	Clostridiales	Ruminococcaceae	Oscillospira	NA
asv0272	1	1	1	Bacteria	Firmicutes	Clostridia	Clostridiales	Lachnospiraceae	NA	NA
asv0273	1614	13	11	Bacteria	Firmicutes	Clostridia	Clostridiales	Ruminococcaceae	Oscillospira	NA
asv0274	8	1	1	Bacteria	Firmicutes	Clostridia	Clostridiales	Lachnospiraceae	Coprococcus	NA
asv0275	1361	2	1	Archaea	Euryarchaeota	Methanobacteria	Methanobacteriales	Methanobacteriaceae	Methanobrevibacter	NA
asv0276	17	1	1	Bacteria	Bacteroidetes	Bacteroidia	Bacteroidales	Prevotellaceae	Prevotella	copri
asv0277	15	1	1	Bacteria	Firmicutes	Clostridia	Clostridiales	Lachnospiraceae	Coprococcus	NA
asv0278	0	0	0	Bacteria	Firmicutes	Clostridia	Clostridiales	Ruminococcaceae	Faecalibacterium	prausnitzii
asv0279	124	2	1	Bacteria	Proteobacteria	Betaproteobacteria	Burkholderiales	Alcaligenaceae	Sutterella	NA
asv0280	50	1	1	Bacteria	Firmicutes	Clostridia	Clostridiales	Clostridiaceae	Clostridium	NA
asv0281	163	2	2	Bacteria	Firmicutes	Clostridia	Clostridiales	Clostridiaceae	NA	NA
asv0282	13	1	1	Bacteria	Firmicutes	Erysipelotrichi	Erysipelotrichales	Erysipelotrichaceae	Eubacterium	biforme
asv0283	30	3	2	Bacteria	Firmicutes	Clostridia	Clostridiales	Ruminococcaceae	Ruminococcus	NA
asv0284	20	1	1	Bacteria	Firmicutes	Erysipelotrichi	Erysipelotrichales	Erysipelotrichaceae	Eubacterium	dolichum
asv0285	195	3	3	Bacteria	Actinobacteria	Coriobacteriia	Coriobacteriales	Coriobacteriaceae	Collinsella	aerofaciens
asv0286	6	2	2	Bacteria	Firmicutes	Clostridia	Clostridiales	Peptostreptococcaceae	NA	NA
asv0287	80	3	3	Bacteria	Firmicutes	Clostridia	Clostridiales	NA	NA	NA
asv0288	0	0	0	Bacteria	Firmicutes	Clostridia	Clostridiales	Ruminococcaceae	Oscillospira	NA
asv0289	3	2	2	Bacteria	Firmicutes	Clostridia	Clostridiales	NA	NA	NA
asv0290	2026	13	10	Bacteria	Bacteroidetes	Bacteroidia	Bacteroidales	Barnesiellaceae	NA	NA
asv0291	2797	48	29	Bacteria	Firmicutes	Clostridia	Clostridiales	Ruminococcaceae	Faecalibacterium	prausnitzii
asv0292	152	5	4	Bacteria	Firmicutes	Clostridia	Clostridiales	Peptostreptococcaceae	NA	NA
asv0293	9	3	3	Bacteria	Proteobacteria	Gammaproteobacteria	Pasteurellales	Pasteurellaceae	Aggregatibacter	NA
asv0294	6	1	1	Bacteria	Firmicutes	Clostridia	Clostridiales	Lachnospiraceae	Anaerostipes	NA
asv0295	726	5	4	Bacteria	Bacteroidetes	Bacteroidia	Bacteroidales	Barnesiellaceae	NA	NA
asv0296	148	2	1	Bacteria	Firmicutes	Clostridia	Clostridiales	NA	NA	NA
asv0297	6	2	2	Bacteria	Firmicutes	Clostridia	Clostridiales	Lachnospiraceae	Dorea	NA
asv0298	4	1	1	Bacteria	Firmicutes	Clostridia	Clostridiales	Ruminococcaceae	Ruminococcus	NA
asv0299	4	1	1	Bacteria	Firmicutes	Clostridia	Clostridiales	Lachnospiraceae	NA	NA
asv0300	9	3	3	Bacteria	Firmicutes	Clostridia	Clostridiales	Ruminococcaceae	NA	NA
asv0301	64	1	1	Bacteria	Firmicutes	Clostridia	Clostridiales	Lachnospiraceae	NA	NA
asv0302	70	1	1	Bacteria	Firmicutes	Clostridia	Clostridiales	Lachnospiraceae	Coprococcus	NA
asv0303	195	3	3	Bacteria	Firmicutes	Clostridia	Clostridiales	Ruminococcaceae	NA	NA
asv0304	5	1	1	Bacteria	Firmicutes	Clostridia	Clostridiales	Christensenellaceae	NA	NA
asv0305	24	2	2	Bacteria	Firmicutes	Clostridia	Clostridiales	Ruminococcaceae	Faecalibacterium	prausnitzii
asv0306	7	1	1	Bacteria	Firmicutes	Clostridia	Clostridiales	Ruminococcaceae	NA	NA
asv0307	8560	27	19	Bacteria	Bacteroidetes	Bacteroidia	Bacteroidales	Bacteroidaceae	Bacteroides	uniformis
asv0308	14	1	1	Bacteria	Firmicutes	Clostridia	Clostridiales	Ruminococcaceae	Ruminococcus	NA
asv0309	111	7	7	Bacteria	Firmicutes	Clostridia	Clostridiales	Ruminococcaceae	Ruminococcus	NA
asv0310	0	0	0	Bacteria	Firmicutes	Clostridia	Clostridiales	Ruminococcaceae	NA	NA
asv0311	4	2	2	Bacteria	Firmicutes	Clostridia	Clostridiales	Ruminococcaceae	NA	NA
asv0312	13	2	2	Bacteria	Firmicutes	Clostridia	Clostridiales	Ruminococcaceae	Oscillospira	NA
asv0313	33	1	1	Bacteria	Firmicutes	Clostridia	Clostridiales	Peptostreptococcaceae	NA	NA
asv0314	169	1	1	Bacteria	Firmicutes	Clostridia	Clostridiales	Christensenellaceae	NA	NA
asv0315	80	1	1	Bacteria	Bacteroidetes	Bacteroidia	Bacteroidales	Porphyromonadaceae	Parabacteroides	distasonis
asv0316	251	11	11	Bacteria	Firmicutes	Clostridia	Clostridiales	Lachnospiraceae	NA	NA
asv0317	1153	3	1	Bacteria	Proteobacteria	Alphaproteobacteria	RF32	NA	NA	NA
asv0318	307	1	1	Bacteria	Bacteroidetes	Bacteroidia	Bacteroidales	Paraprevotellaceae	Prevotella	NA
asv0319	49	1	1	Bacteria	Firmicutes	Clostridia	Clostridiales	Ruminococcaceae	Ruminococcus	NA
asv0320	536	3	3	Bacteria	Firmicutes	Clostridia	Clostridiales	NA	NA	NA
asv0321	170	2	2	Bacteria	Firmicutes	Clostridia	Clostridiales	NA	NA	NA
asv0322	248	1	1	Bacteria	Tenericutes	Mollicutes	RF39	NA	NA	NA
asv0323	2082	13	10	Bacteria	Firmicutes	Clostridia	Clostridiales	Lachnospiraceae	NA	NA
asv0324	2	1	1	Bacteria	Firmicutes	Clostridia	Clostridiales	Clostridiaceae	Clostridium	NA
asv0325	51	1	1	Bacteria	Firmicutes	Clostridia	Clostridiales	Mogibacteriaceae	NA	NA
asv0326	62	1	1	Bacteria	Firmicutes	Clostridia	Clostridiales	Christensenellaceae	NA	NA
asv0327	4	2	2	Bacteria	Firmicutes	Clostridia	Clostridiales	Ruminococcaceae	NA	NA
asv0328	56	21	16	Bacteria	Firmicutes	Clostridia	Clostridiales	Ruminococcaceae	Ruminococcus	NA
asv0329	19	1	1	Bacteria	Firmicutes	Clostridia	Clostridiales	Ruminococcaceae	NA	NA
asv0330	127	8	8	Bacteria	Firmicutes	Clostridia	Clostridiales	Lachnospiraceae	NA	NA
asv0331	6	1	1	Bacteria	Firmicutes	Clostridia	Clostridiales	Lachnospiraceae	NA	NA
asv0332	16	5	5	Bacteria	Firmicutes	Clostridia	Clostridiales	Mogibacteriaceae	NA	NA
asv0333	0	0	0	Bacteria	Firmicutes	Clostridia	Clostridiales	NA	NA	NA
asv0334	65	1	1	Bacteria	Firmicutes	Clostridia	Clostridiales	Lachnospiraceae	NA	NA
asv0335	9674	14	8	Bacteria	Firmicutes	Clostridia	Clostridiales	Veillonellaceae	Megamonas	NA
asv0336	71	1	1	Bacteria	Tenericutes	Mollicutes	RF39	NA	NA	NA
asv0337	52	1	1	Bacteria	Bacteroidetes	Bacteroidia	Bacteroidales	Paraprevotellaceae	Paraprevotella	NA
asv0338	3917	52	33	Bacteria	Firmicutes	Clostridia	Clostridiales	Lachnospiraceae	Ruminococcus	torques
asv0339	753	7	7	Bacteria	Firmicutes	Clostridia	Clostridiales	Christensenellaceae	NA	NA
asv0340	6	1	1	Bacteria	Firmicutes	Clostridia	Clostridiales	Lachnospiraceae	Coprococcus	NA
asv0341	793	2	2	Bacteria	Firmicutes	Clostridia	Clostridiales	Tissierellaceae	Parvimonas	NA
asv0342	2	2	2	Bacteria	Firmicutes	Clostridia	Clostridiales	Lachnospiraceae	NA	NA
asv0343	834	8	7	Bacteria	Firmicutes	Clostridia	Clostridiales	Mogibacteriaceae	NA	NA
asv0344	248	7	5	Bacteria	Firmicutes	Clostridia	Clostridiales	Lachnospiraceae	Lachnospira	NA
asv0345	2	1	1	Bacteria	Firmicutes	Clostridia	Clostridiales	Ruminococcaceae	NA	NA
asv0346	93	1	1	Bacteria	Firmicutes	Clostridia	Clostridiales	Christensenellaceae	NA	NA
asv0347	29	1	1	Bacteria	Bacteroidetes	Bacteroidia	Bacteroidales	Paraprevotellaceae	Paraprevotella	NA
asv0348	11	2	1	Bacteria	Firmicutes	Clostridia	Clostridiales	Ruminococcaceae	NA	NA
asv0349	24	1	1	Bacteria	Firmicutes	Clostridia	Clostridiales	Lachnospiraceae	Anaerostipes	NA
asv0350	9324	35	23	Bacteria	Actinobacteria	Actinobacteria	Bifidobacteriales	Bifidobacteriaceae	Bifidobacterium	adolescentis
asv0351	9	3	3	Bacteria	Firmicutes	Clostridia	Clostridiales	Christensenellaceae	NA	NA
asv0352	27	1	1	Bacteria	Firmicutes	Clostridia	Clostridiales	Lachnospiraceae	NA	NA
asv0353	0	0	0	Bacteria	Firmicutes	Clostridia	Clostridiales	Ruminococcaceae	Ruminococcus	NA
asv0354	90	10	10	Bacteria	Firmicutes	Clostridia	Clostridiales	Lachnospiraceae	NA	NA
asv0355	0	0	0	Bacteria	Firmicutes	Clostridia	Clostridiales	Lachnospiraceae	NA	NA
asv0356	24	2	2	Bacteria	Firmicutes	Clostridia	Clostridiales	Peptostreptococcaceae	NA	NA
asv0357	29	1	1	Bacteria	Firmicutes	Bacilli	Lactobacillales	Lactobacillaceae	Lactobacillus	zeae
asv0358	721	1	1	Bacteria	Actinobacteria	Actinobacteria	Actinomycetales	Actinomycetaceae	Actinomyces	NA
asv0359	11	1	1	Bacteria	Firmicutes	Clostridia	Clostridiales	Lachnospiraceae	Dorea	NA
asv0360	4274	64	36	Bacteria	Firmicutes	Clostridia	Clostridiales	Lachnospiraceae	NA	NA
asv0361	234	1	1	Bacteria	Bacteroidetes	Bacteroidia	Bacteroidales	Bacteroidaceae	Bacteroides	ovatus
asv0362	246	1	1	Bacteria	Firmicutes	Clostridia	Clostridiales	Lachnospiraceae	NA	NA
asv0363	812	6	6	Bacteria	Firmicutes	Clostridia	Clostridiales	NA	NA	NA
asv0364	37	1	1	Bacteria	Firmicutes	Clostridia	Clostridiales	Lachnospiraceae	NA	NA
asv0365	22903	72	38	Bacteria	Firmicutes	Clostridia	Clostridiales	Lachnospiraceae	Blautia	NA
asv0366	10	1	1	Bacteria	Firmicutes	Clostridia	Clostridiales	Ruminococcaceae	Faecalibacterium	prausnitzii
asv0367	8	1	1	Bacteria	Actinobacteria	Coriobacteriia	Coriobacteriales	Coriobacteriaceae	NA	NA
asv0368	40	2	2	Bacteria	Firmicutes	Clostridia	Clostridiales	Christensenellaceae	NA	NA
asv0369	68	4	4	Bacteria	Firmicutes	Clostridia	Clostridiales	Lachnospiraceae	NA	NA
asv0370	1325	37	24	Bacteria	Firmicutes	Clostridia	Clostridiales	Lachnospiraceae	NA	NA
asv0371	3	2	2	Bacteria	Firmicutes	Clostridia	Clostridiales	Ruminococcaceae	Ruminococcus	NA
asv0372	1303	11	11	Bacteria	Firmicutes	Clostridia	Clostridiales	Christensenellaceae	NA	NA
asv0373	173	1	1	Bacteria	Proteobacteria	Betaproteobacteria	Burkholderiales	Alcaligenaceae	Sutterella	NA
asv0374	929	5	4	Bacteria	Firmicutes	Clostridia	Clostridiales	Ruminococcaceae	NA	NA
asv0375	228	5	5	Bacteria	Firmicutes	Clostridia	Clostridiales	Ruminococcaceae	Ruminococcus	NA
asv0376	676	1	1	Bacteria	Tenericutes	Mollicutes	Anaeroplasmatales	Anaeroplasmataceae	Anaeroplasma	NA
asv0377	1	1	1	Bacteria	Firmicutes	Clostridia	Clostridiales	Lachnospiraceae	Coprococcus	NA
asv0378	0	0	0	Bacteria	Firmicutes	Clostridia	Clostridiales	Lachnospiraceae	Coprococcus	NA
asv0379	6081	17	13	Bacteria	Firmicutes	Clostridia	Clostridiales	Christensenellaceae	NA	NA
asv0380	1051	6	5	Bacteria	Firmicutes	Clostridia	Clostridiales	Lachnospiraceae	NA	NA
asv0381	143	1	1	Bacteria	Firmicutes	Clostridia	Clostridiales	Mogibacteriaceae	NA	NA
asv0382	35	1	1	Bacteria	Firmicutes	Clostridia	Clostridiales	Lachnospiraceae	Coprococcus	NA
asv0383	4108	15	13	Bacteria	Firmicutes	Clostridia	Clostridiales	NA	NA	NA
asv0384	20	1	1	Bacteria	Firmicutes	Clostridia	Clostridiales	Lachnospiraceae	Coprococcus	NA
asv0385	11928	65	36	Bacteria	Firmicutes	Clostridia	Clostridiales	Ruminococcaceae	Faecalibacterium	prausnitzii
asv0386	9	1	1	Bacteria	Firmicutes	Clostridia	Clostridiales	Ruminococcaceae	NA	NA
asv0387	73	1	1	Bacteria	Firmicutes	Clostridia	Clostridiales	Ruminococcaceae	NA	NA
asv0388	120	5	3	Bacteria	Firmicutes	Clostridia	Clostridiales	Mogibacteriaceae	NA	NA
asv0389	160	4	4	Bacteria	Firmicutes	Clostridia	Clostridiales	Ruminococcaceae	Faecalibacterium	prausnitzii
asv0390	14	1	1	Bacteria	Firmicutes	Clostridia	Clostridiales	NA	NA	NA
asv0391	82	4	4	Bacteria	Firmicutes	Clostridia	Clostridiales	NA	NA	NA
asv0392	0	0	0	Bacteria	Proteobacteria	Betaproteobacteria	Burkholderiales	Alcaligenaceae	Sutterella	NA
asv0393	198	1	1	Bacteria	Bacteroidetes	Bacteroidia	Bacteroidales	Rikenellaceae	NA	NA
asv0394	21	1	1	Bacteria	Firmicutes	Clostridia	Clostridiales	Lachnospiraceae	NA	NA
asv0395	3	1	1	Bacteria	Firmicutes	Clostridia	Clostridiales	Lachnospiraceae	Coprococcus	NA
asv0396	59	1	1	Bacteria	Firmicutes	Clostridia	Clostridiales	Clostridiaceae	Clostridium	NA
asv0397	621	3	2	Bacteria	Bacteroidetes	Bacteroidia	Bacteroidales	Odoribacteraceae	Butyricimonas	NA
asv0398	4541	1	1	Bacteria	Bacteroidetes	Bacteroidia	Bacteroidales	Prevotellaceae	Prevotella	copri
asv0399	3	1	1	Bacteria	Firmicutes	Clostridia	Clostridiales	Lachnospiraceae	Coprococcus	NA
asv0400	307	5	4	Bacteria	Actinobacteria	Coriobacteriia	Coriobacteriales	Coriobacteriaceae	NA	NA
asv0401	67	1	1	Bacteria	Firmicutes	Clostridia	Clostridiales	Lachnospiraceae	Lachnospira	NA
asv0402	55	1	1	Bacteria	Firmicutes	Clostridia	Clostridiales	Peptostreptococcaceae	NA	NA
asv0403	253	3	2	Bacteria	Firmicutes	Clostridia	Clostridiales	Veillonellaceae	Phascolarctobacterium	NA
asv0404	59	12	10	Bacteria	Firmicutes	Clostridia	Clostridiales	Christensenellaceae	NA	NA
asv0405	58	1	1	Bacteria	Firmicutes	Clostridia	Clostridiales	NA	NA	NA
asv0406	7	1	1	Bacteria	Firmicutes	Clostridia	Clostridiales	NA	NA	NA
asv0407	7	2	2	Bacteria	Firmicutes	Clostridia	Clostridiales	Lachnospiraceae	NA	NA
asv0408	21514	68	39	Bacteria	Bacteroidetes	Bacteroidia	Bacteroidales	Bacteroidaceae	Bacteroides	NA
asv0409	37	1	1	Bacteria	Firmicutes	Clostridia	Clostridiales	NA	NA	NA
asv0410	90	1	1	Bacteria	Firmicutes	Clostridia	Clostridiales	Ruminococcaceae	Ruminococcus	NA
asv0411	360	2	2	Bacteria	Firmicutes	Clostridia	Clostridiales	Ruminococcaceae	Ruminococcus	NA
asv0412	25	4	3	Bacteria	Firmicutes	Clostridia	Clostridiales	NA	NA	NA
asv0413	0	0	0	Bacteria	Firmicutes	Clostridia	Clostridiales	Lachnospiraceae	NA	NA
asv0414	36	1	1	Bacteria	Firmicutes	Clostridia	Clostridiales	Peptococcaceae	Peptococcus	NA
asv0415	26	1	1	Bacteria	Firmicutes	Bacilli	Lactobacillales	Lactobacillaceae	Lactobacillus	NA
asv0416	614	3	1	Bacteria	Bacteroidetes	Bacteroidia	Bacteroidales	Paraprevotellaceae	Paraprevotella	NA
asv0417	162	3	2	Bacteria	Firmicutes	Clostridia	Clostridiales	Lachnospiraceae	Dorea	NA
asv0418	7	3	3	Bacteria	Firmicutes	Clostridia	Clostridiales	Lachnospiraceae	NA	NA
asv0419	20	1	1	Bacteria	Firmicutes	Clostridia	Clostridiales	Lachnospiraceae	Lachnospira	NA
asv0420	24	1	1	Bacteria	Firmicutes	Clostridia	Clostridiales	NA	NA	NA
asv0421	19	1	1	Bacteria	Firmicutes	Clostridia	Clostridiales	Lachnospiraceae	Dorea	formicigenerans
asv0422	14	1	1	Bacteria	Firmicutes	Clostridia	Clostridiales	Lachnospiraceae	Coprococcus	NA
asv0423	93	1	1	Bacteria	Bacteroidetes	Bacteroidia	Bacteroidales	Bacteroidaceae	Bacteroides	NA
asv0424	2	1	1	Bacteria	Firmicutes	Clostridia	Clostridiales	Ruminococcaceae	Faecalibacterium	prausnitzii
asv0425	217	4	3	Bacteria	Firmicutes	Clostridia	Clostridiales	Lachnospiraceae	NA	NA
asv0426	97	2	1	Bacteria	Actinobacteria	Actinobacteria	Bifidobacteriales	Bifidobacteriaceae	Bifidobacterium	adolescentis
asv0427	984	14	11	Bacteria	Firmicutes	Clostridia	Clostridiales	Lachnospiraceae	Lachnospira	NA
asv0428	72	5	5	Bacteria	Actinobacteria	Actinobacteria	Actinomycetales	Actinomycetaceae	Actinomyces	NA
asv0429	9	3	3	Bacteria	Firmicutes	Clostridia	Clostridiales	Mogibacteriaceae	NA	NA
asv0430	127	1	1	Bacteria	Actinobacteria	Coriobacteriia	Coriobacteriales	Coriobacteriaceae	Adlercreutzia	NA
asv0431	4	2	2	Bacteria	Firmicutes	Clostridia	Clostridiales	Ruminococcaceae	Ruminococcus	NA
asv0432	257	1	1	Bacteria	Firmicutes	Clostridia	Clostridiales	NA	NA	NA
asv0433	26	2	2	Bacteria	Firmicutes	Clostridia	Clostridiales	Mogibacteriaceae	NA	NA
asv0434	2	1	1	Bacteria	Firmicutes	Clostridia	Clostridiales	Lachnospiraceae	NA	NA
asv0435	408	52	33	Bacteria	Firmicutes	Clostridia	Clostridiales	Lachnospiraceae	Anaerostipes	NA
asv0436	62	1	1	Bacteria	Firmicutes	Clostridia	Clostridiales	Christensenellaceae	NA	NA
asv0437	7	1	1	Bacteria	Firmicutes	Clostridia	Clostridiales	Lachnospiraceae	Blautia	NA
asv0438	39	4	4	Bacteria	Firmicutes	Clostridia	Clostridiales	Ruminococcaceae	Ruminococcus	NA
asv0439	28	9	8	Bacteria	Firmicutes	Clostridia	Clostridiales	Ruminococcaceae	Ruminococcus	NA
asv0440	3638	19	11	Bacteria	Bacteroidetes	Bacteroidia	Bacteroidales	Bacteroidaceae	Bacteroides	uniformis
asv0441	0	0	0	Bacteria	Firmicutes	Clostridia	Clostridiales	Mogibacteriaceae	NA	NA
asv0442	16	4	4	Bacteria	Firmicutes	Clostridia	Clostridiales	Ruminococcaceae	NA	NA
asv0443	16	2	2	Bacteria	Firmicutes	Clostridia	Clostridiales	Lachnospiraceae	NA	NA
asv0444	113	1	1	Bacteria	Firmicutes	Clostridia	Clostridiales	Veillonellaceae	Phascolarctobacterium	NA
asv0445	15	5	5	Bacteria	Firmicutes	Clostridia	Clostridiales	Christensenellaceae	NA	NA
asv0446	30	1	1	Bacteria	Bacteroidetes	Bacteroidia	Bacteroidales	Prevotellaceae	Prevotella	NA
asv0447	1189	3	1	Bacteria	Bacteroidetes	Bacteroidia	Bacteroidales	Paraprevotellaceae	Paraprevotella	NA
asv0448	53	1	1	Bacteria	Firmicutes	Clostridia	Clostridiales	Lachnospiraceae	NA	NA
asv0449	6	3	3	Bacteria	Firmicutes	Clostridia	Clostridiales	Ruminococcaceae	Anaerotruncus	NA
asv0450	30	2	2	Bacteria	Firmicutes	Clostridia	Clostridiales	Lachnospiraceae	Coprococcus	NA
asv0451	1	1	1	Bacteria	Firmicutes	Clostridia	Clostridiales	NA	NA	NA
asv0452	30	1	1	Bacteria	Actinobacteria	Actinobacteria	Actinomycetales	Actinomycetaceae	NA	NA
asv0453	6	1	1	Bacteria	Proteobacteria	Epsilonproteobacteria	Campylobacterales	Helicobacteraceae	Helicobacter	NA
asv0454	116	1	1	Bacteria	Firmicutes	Clostridia	Clostridiales	Ruminococcaceae	Oscillospira	NA
asv0455	28	1	1	Bacteria	Firmicutes	Clostridia	Clostridiales	Lachnospiraceae	NA	NA
asv0456	2	1	1	Bacteria	Firmicutes	Clostridia	Clostridiales	Lachnospiraceae	Roseburia	NA
asv0457	3	1	1	Bacteria	Firmicutes	Clostridia	Clostridiales	Lachnospiraceae	Blautia	NA
asv0458	369	2	2	Bacteria	Cyanobacteria	4C0d-2	YS2	NA	NA	NA
asv0459	202	2	2	Bacteria	Firmicutes	Clostridia	Clostridiales	Ruminococcaceae	NA	NA
asv0460	103	2	1	Bacteria	Firmicutes	Clostridia	Clostridiales	Veillonellaceae	Phascolarctobacterium	NA
asv0461	10	1	1	Bacteria	Firmicutes	Clostridia	Clostridiales	Ruminococcaceae	NA	NA
asv0462	705	14	12	Bacteria	Firmicutes	Clostridia	Clostridiales	Lachnospiraceae	Ruminococcus	gnavus
asv0463	10	1	1	Bacteria	Firmicutes	Clostridia	Clostridiales	Peptococcaceae	rc4-4	NA
asv0464	90	1	1	Bacteria	Firmicutes	Clostridia	Clostridiales	Ruminococcaceae	NA	NA
asv0465	3	2	2	Bacteria	Firmicutes	Clostridia	Clostridiales	Ruminococcaceae	NA	NA
asv0466	5	2	2	Bacteria	Firmicutes	Clostridia	Clostridiales	Christensenellaceae	NA	NA
asv0467	269	1	1	Bacteria	Proteobacteria	Deltaproteobacteria	Desulfovibrionales	Desulfovibrionaceae	Desulfovibrio	D168
asv0468	982	2	2	Bacteria	Bacteroidetes	Bacteroidia	Bacteroidales	Prevotellaceae	Prevotella	NA
asv0469	11245	65	36	Bacteria	Firmicutes	Clostridia	Clostridiales	Lachnospiraceae	NA	NA
asv0470	0	0	0	Bacteria	Verrucomicrobia	Verrucomicrobiae	Verrucomicrobiales	Verrucomicrobiaceae	Akkermansia	muciniphila
asv0471	3227	30	25	Bacteria	Firmicutes	Clostridia	Clostridiales	Ruminococcaceae	Oscillospira	NA
asv0472	7	3	3	Bacteria	Firmicutes	Clostridia	Clostridiales	Lachnospiraceae	Dorea	NA
asv0473	96	1	1	Bacteria	Proteobacteria	Deltaproteobacteria	Desulfovibrionales	Desulfovibrionaceae	Desulfovibrio	NA
asv0474	69	1	1	Bacteria	Firmicutes	Clostridia	Clostridiales	NA	NA	NA
asv0475	29	1	1	Bacteria	Firmicutes	Clostridia	Clostridiales	Ruminococcaceae	Faecalibacterium	prausnitzii
asv0476	9	4	4	Bacteria	Firmicutes	Clostridia	Clostridiales	Lachnospiraceae	Coprococcus	NA
asv0477	6	1	1	Bacteria	Firmicutes	Clostridia	Clostridiales	Lachnospiraceae	NA	NA
asv0478	25	1	1	Bacteria	Firmicutes	Clostridia	Clostridiales	Ruminococcaceae	NA	NA
asv0479	0	0	0	Bacteria	Firmicutes	Clostridia	Clostridiales	Ruminococcaceae	NA	NA
asv0480	240	1	1	Bacteria	Bacteroidetes	Bacteroidia	Bacteroidales	Bacteroidaceae	Bacteroides	NA
asv0481	684	5	2	Bacteria	Bacteroidetes	Bacteroidia	Bacteroidales	Bacteroidaceae	Bacteroides	NA
asv0482	52	1	1	Bacteria	Firmicutes	Clostridia	Clostridiales	Ruminococcaceae	NA	NA
asv0483	8	1	1	Bacteria	Firmicutes	Clostridia	Clostridiales	Lachnospiraceae	Coprococcus	NA
asv0484	35	3	2	Bacteria	Firmicutes	Clostridia	Clostridiales	Lachnospiraceae	Roseburia	NA
asv0485	626	46	28	Bacteria	Firmicutes	Clostridia	Clostridiales	Lachnospiraceae	Blautia	NA
asv0486	61	1	1	Bacteria	Firmicutes	Clostridia	Clostridiales	Ruminococcaceae	NA	NA
asv0487	217	4	4	Bacteria	Firmicutes	Clostridia	Clostridiales	Lachnospiraceae	NA	NA
asv0488	28	1	1	Bacteria	Firmicutes	Clostridia	Clostridiales	Peptostreptococcaceae	NA	NA
asv0489	155	5	5	Bacteria	Firmicutes	Clostridia	Clostridiales	Lachnospiraceae	Anaerostipes	NA
asv0490	237	1	1	Bacteria	Firmicutes	Clostridia	Clostridiales	Tissierellaceae	Anaerococcus	NA
asv0491	1	1	1	Bacteria	Firmicutes	Clostridia	Clostridiales	Ruminococcaceae	Ruminococcus	NA
asv0492	1444	13	8	Bacteria	Firmicutes	Clostridia	Clostridiales	Ruminococcaceae	NA	NA
asv0493	2	1	1	Bacteria	Firmicutes	Clostridia	Clostridiales	Lachnospiraceae	NA	NA
asv0494	75	12	10	Bacteria	Firmicutes	Clostridia	Clostridiales	Ruminococcaceae	Ruminococcus	NA
asv0495	8	1	1	Bacteria	Firmicutes	Clostridia	Clostridiales	Lachnospiraceae	NA	NA
asv0496	814	11	9	Bacteria	Firmicutes	Clostridia	Clostridiales	Ruminococcaceae	Ruminococcus	NA
asv0497	108	13	12	Bacteria	Firmicutes	Clostridia	Clostridiales	NA	NA	NA
asv0498	699	2	2	Bacteria	Cyanobacteria	4C0d-2	YS2	NA	NA	NA
asv0499	2	2	2	Bacteria	Firmicutes	Clostridia	Clostridiales	Ruminococcaceae	Anaerotruncus	NA
asv0500	266	2	1	Bacteria	Bacteroidetes	Bacteroidia	Bacteroidales	Odoribacteraceae	Butyricimonas	NA
asv0501	1761	35	25	Bacteria	Firmicutes	Clostridia	Clostridiales	Ruminococcaceae	Ruminococcus	NA
asv0502	5	1	1	Bacteria	Firmicutes	Clostridia	Clostridiales	Ruminococcaceae	NA	NA
asv0503	7	1	1	Bacteria	Firmicutes	Clostridia	Clostridiales	Ruminococcaceae	Faecalibacterium	prausnitzii
asv0504	11	1	1	Bacteria	Firmicutes	Clostridia	Clostridiales	Lachnospiraceae	Coprococcus	NA
asv0505	9	1	1	Bacteria	Firmicutes	Clostridia	Clostridiales	Lachnospiraceae	NA	NA
asv0506	2716	11	10	Bacteria	Firmicutes	Clostridia	Clostridiales	Ruminococcaceae	Ruminococcus	NA
asv0507	0	0	0	Bacteria	Verrucomicrobia	Verrucomicrobiae	Verrucomicrobiales	Verrucomicrobiaceae	Akkermansia	muciniphila
asv0508	39	3	3	Bacteria	Firmicutes	Clostridia	Clostridiales	NA	NA	NA
asv0509	6	2	2	Bacteria	Firmicutes	Clostridia	Clostridiales	Ruminococcaceae	Ruminococcus	NA
asv0510	45	1	1	Bacteria	Firmicutes	Clostridia	Clostridiales	Mogibacteriaceae	NA	NA
asv0511	9	2	2	Bacteria	Firmicutes	Clostridia	Clostridiales	Ruminococcaceae	Oscillospira	NA
asv0512	16	5	5	Bacteria	Firmicutes	Clostridia	Clostridiales	Ruminococcaceae	NA	NA
asv0513	42	6	6	Bacteria	Proteobacteria	Gammaproteobacteria	Pasteurellales	Pasteurellaceae	Actinobacillus	NA
asv0514	528	4	3	Bacteria	Firmicutes	Erysipelotrichi	Erysipelotrichales	Erysipelotrichaceae	Catenibacterium	NA
asv0515	66	1	1	Bacteria	Tenericutes	Mollicutes	RF39	NA	NA	NA
asv0516	22	7	6	Bacteria	Firmicutes	Clostridia	Clostridiales	Ruminococcaceae	NA	NA
asv0517	22635	29	19	Bacteria	Firmicutes	Clostridia	Clostridiales	Veillonellaceae	Phascolarctobacterium	NA
asv0518	2	2	2	Bacteria	Firmicutes	Clostridia	Clostridiales	Ruminococcaceae	Ruminococcus	NA
asv0519	16072	31	21	Bacteria	Bacteroidetes	Bacteroidia	Bacteroidales	Prevotellaceae	Prevotella	copri
asv0520	5	1	1	Bacteria	Firmicutes	Clostridia	Clostridiales	Lachnospiraceae	Dorea	NA
asv0521	20	2	2	Bacteria	Actinobacteria	Actinobacteria	Actinomycetales	Actinomycetaceae	Actinomyces	NA
asv0522	28	2	2	Bacteria	Firmicutes	Clostridia	Clostridiales	Lachnospiraceae	NA	NA
asv0523	12	1	1	Bacteria	Firmicutes	Clostridia	Clostridiales	Christensenellaceae	NA	NA
asv0524	28	1	1	Bacteria	Firmicutes	Erysipelotrichi	Erysipelotrichales	Erysipelotrichaceae	Coprobacillus	NA
asv0525	33	1	1	Bacteria	Firmicutes	Clostridia	Clostridiales	Veillonellaceae	Megasphaera	NA
asv0526	372	3	3	Bacteria	Firmicutes	Clostridia	Clostridiales	NA	NA	NA
asv0527	3399	6	4	Bacteria	Bacteroidetes	Bacteroidia	Bacteroidales	S24-7	NA	NA
asv0528	1437	12	8	Bacteria	Firmicutes	Clostridia	Clostridiales	Ruminococcaceae	Oscillospira	NA
asv0529	6	1	1	Bacteria	Firmicutes	Clostridia	Clostridiales	Ruminococcaceae	Ruminococcus	NA
asv0530	1	1	1	Bacteria	Firmicutes	Clostridia	Clostridiales	Ruminococcaceae	Anaerotruncus	NA
asv0531	3	1	1	Bacteria	Firmicutes	Clostridia	Clostridiales	Ruminococcaceae	NA	NA
asv0532	12	5	5	Bacteria	Firmicutes	Clostridia	Clostridiales	Ruminococcaceae	Ruminococcus	NA
asv0533	168	1	1	Bacteria	Bacteroidetes	Bacteroidia	Bacteroidales	Bacteroidaceae	Bacteroides	NA
asv0534	1	1	1	Bacteria	Firmicutes	Clostridia	Clostridiales	Christensenellaceae	NA	NA
asv0535	15	1	1	Bacteria	Firmicutes	Clostridia	Clostridiales	Lachnospiraceae	Dorea	NA
asv0536	112	1	1	Bacteria	Firmicutes	Clostridia	Clostridiales	Tissierellaceae	Jan-68	NA
asv0537	221	1	1	Bacteria	Bacteroidetes	Bacteroidia	Bacteroidales	Porphyromonadaceae	Parabacteroides	distasonis
asv0538	391	1	1	Bacteria	Bacteroidetes	Bacteroidia	Bacteroidales	Prevotellaceae	Prevotella	copri
asv0539	156	2	2	Bacteria	Bacteroidetes	Bacteroidia	Bacteroidales	Porphyromonadaceae	Parabacteroides	distasonis
asv0540	54	1	1	Bacteria	Actinobacteria	Coriobacteriia	Coriobacteriales	Coriobacteriaceae	Collinsella	stercoris
asv0541	28	4	4	Bacteria	Firmicutes	Clostridia	Clostridiales	Lachnospiraceae	NA	NA
asv0542	9474	27	16	Bacteria	Bacteroidetes	Bacteroidia	Bacteroidales	Porphyromonadaceae	Parabacteroides	distasonis
asv0543	7	3	2	Bacteria	Firmicutes	Clostridia	Clostridiales	Ruminococcaceae	Oscillospira	NA
asv0544	16	1	1	Bacteria	Firmicutes	Clostridia	Clostridiales	Lachnospiraceae	NA	NA
asv0545	1	1	1	Bacteria	Firmicutes	Clostridia	Clostridiales	Ruminococcaceae	NA	NA
asv0546	92	3	3	Bacteria	Firmicutes	Clostridia	Clostridiales	Clostridiaceae	NA	NA
asv0547	100	4	4	Bacteria	Tenericutes	Mollicutes	RF39	NA	NA	NA
asv0548	350	2	2	Bacteria	Firmicutes	Clostridia	Clostridiales	Lachnospiraceae	Coprococcus	catus
asv0549	59	15	13	Bacteria	Firmicutes	Clostridia	Clostridiales	Lachnospiraceae	NA	NA
asv0550	163	8	6	Bacteria	Firmicutes	Clostridia	Clostridiales	Lachnospiraceae	NA	NA
asv0551	5	2	2	Bacteria	Firmicutes	Clostridia	Clostridiales	Christensenellaceae	NA	NA
asv0552	63	1	1	Bacteria	Firmicutes	Clostridia	Clostridiales	Ruminococcaceae	Oscillospira	NA
asv0553	8	1	1	Bacteria	Firmicutes	Clostridia	Clostridiales	Lachnospiraceae	NA	NA
asv0554	8796	57	35	Bacteria	Firmicutes	Clostridia	Clostridiales	Lachnospiraceae	Roseburia	faecis
asv0555	13	1	1	Bacteria	Firmicutes	Clostridia	Clostridiales	Ruminococcaceae	Faecalibacterium	prausnitzii
asv0556	1405	4	3	Bacteria	Bacteroidetes	Bacteroidia	Bacteroidales	Paraprevotellaceae	Prevotella	NA
asv0557	17	3	3	Bacteria	Firmicutes	Clostridia	Clostridiales	Lachnospiraceae	Coprococcus	NA
asv0558	41	1	1	Bacteria	Firmicutes	Clostridia	Clostridiales	Christensenellaceae	NA	NA
asv0559	8	2	2	Bacteria	Firmicutes	Clostridia	Clostridiales	NA	NA	NA
asv0560	18	1	1	Bacteria	Firmicutes	Clostridia	Clostridiales	Lachnospiraceae	NA	NA
asv0561	58	10	9	Bacteria	Firmicutes	Clostridia	Clostridiales	Ruminococcaceae	Ruminococcus	NA
asv0562	1708	23	16	Bacteria	Firmicutes	Clostridia	Clostridiales	Lachnospiraceae	NA	NA
asv0563	26	1	1	Bacteria	Firmicutes	Clostridia	Clostridiales	Lachnospiraceae	Coprococcus	NA
asv0564	25	2	2	Bacteria	Firmicutes	Clostridia	Clostridiales	Lachnospiraceae	Blautia	NA
asv0565	69	7	7	Bacteria	Firmicutes	Clostridia	Clostridiales	Lachnospiraceae	Clostridium	hathewayi
asv0566	3	1	1	Bacteria	Firmicutes	Clostridia	Clostridiales	Ruminococcaceae	Ruminococcus	NA
asv0567	2	1	1	Bacteria	Firmicutes	Clostridia	Clostridiales	Lachnospiraceae	NA	NA
asv0568	42	6	6	Bacteria	Firmicutes	Clostridia	Clostridiales	Ruminococcaceae	NA	NA
asv0569	117	1	1	Bacteria	Firmicutes	Clostridia	Clostridiales	Christensenellaceae	NA	NA
asv0570	14	1	1	Bacteria	Firmicutes	Clostridia	Clostridiales	Ruminococcaceae	Ruminococcus	NA
asv0571	125	1	1	Bacteria	Firmicutes	Clostridia	Clostridiales	Lachnospiraceae	Roseburia	NA
asv0572	290	2	2	Bacteria	Bacteroidetes	Bacteroidia	Bacteroidales	Porphyromonadaceae	Porphyromonas	endodontalis
asv0573	7	3	3	Bacteria	Firmicutes	Clostridia	Clostridiales	Mogibacteriaceae	NA	NA
asv0574	1	1	1	Bacteria	Firmicutes	Clostridia	Clostridiales	Lachnospiraceae	NA	NA
asv0575	2	1	1	Bacteria	Firmicutes	Clostridia	Clostridiales	Mogibacteriaceae	NA	NA
asv0576	59	8	7	Bacteria	Firmicutes	Clostridia	Clostridiales	Ruminococcaceae	Anaerotruncus	NA
asv0577	0	0	0	Bacteria	Firmicutes	Clostridia	Clostridiales	Lachnospiraceae	NA	NA
asv0578	36	2	2	Bacteria	Tenericutes	Mollicutes	RF39	NA	NA	NA
asv0579	2	1	1	Bacteria	Firmicutes	Clostridia	Clostridiales	Christensenellaceae	NA	NA
asv0580	1	1	1	Bacteria	Firmicutes	Clostridia	Clostridiales	Ruminococcaceae	Ruminococcus	NA
asv0581	3	1	1	Bacteria	Firmicutes	Clostridia	Clostridiales	NA	NA	NA
asv0582	23	1	1	Bacteria	Bacteroidetes	Bacteroidia	Bacteroidales	Porphyromonadaceae	Porphyromonas	NA
asv0583	1	1	1	Bacteria	Firmicutes	Clostridia	Clostridiales	NA	NA	NA
asv0584	76	1	1	Bacteria	Firmicutes	Clostridia	Clostridiales	Lachnospiraceae	Ruminococcus	gnavus
asv0585	1	1	1	Bacteria	Firmicutes	Clostridia	Clostridiales	NA	NA	NA
asv0586	11173	2	1	Bacteria	Bacteroidetes	Bacteroidia	Bacteroidales	Prevotellaceae	Prevotella	copri
asv0587	271	1	1	Bacteria	Firmicutes	Clostridia	Clostridiales	Ruminococcaceae	NA	NA
asv0588	0	0	0	Bacteria	Firmicutes	Clostridia	Clostridiales	Ruminococcaceae	Ruminococcus	NA
asv0589	2	1	1	Bacteria	Firmicutes	Clostridia	Clostridiales	Ruminococcaceae	NA	NA
asv0590	132	1	1	Bacteria	Firmicutes	Clostridia	Clostridiales	Lachnospiraceae	Lachnospira	NA
asv0591	30	7	7	Bacteria	Firmicutes	Clostridia	Clostridiales	Lachnospiraceae	Roseburia	NA
asv0592	66	1	1	Bacteria	Firmicutes	Clostridia	Clostridiales	Ruminococcaceae	Oscillospira	NA
asv0593	107	18	16	Bacteria	Firmicutes	Clostridia	Clostridiales	Lachnospiraceae	Ruminococcus	NA
asv0594	5377	53	32	Bacteria	Firmicutes	Clostridia	Clostridiales	Clostridiaceae	Clostridium	NA
asv0595	9	1	1	Bacteria	Firmicutes	Clostridia	Clostridiales	Lachnospiraceae	Roseburia	NA
asv0596	519	2	2	Bacteria	Bacteroidetes	Bacteroidia	Bacteroidales	Bacteroidaceae	Bacteroides	eggerthii
asv0597	38	1	1	Bacteria	Firmicutes	Clostridia	Clostridiales	Lachnospiraceae	NA	NA
asv0598	455	2	2	Bacteria	Bacteroidetes	Bacteroidia	Bacteroidales	Prevotellaceae	Prevotella	NA
asv0599	95	3	1	Bacteria	Proteobacteria	Deltaproteobacteria	Desulfovibrionales	Desulfovibrionaceae	Desulfovibrio	NA
asv0600	535	8	8	Bacteria	Firmicutes	Clostridia	Clostridiales	Ruminococcaceae	Ruminococcus	bromii
asv0601	132	4	4	Bacteria	Actinobacteria	Actinobacteria	Bifidobacteriales	Bifidobacteriaceae	Bifidobacterium	NA
asv0602	34	1	1	Bacteria	Firmicutes	Clostridia	Clostridiales	Ruminococcaceae	Ruminococcus	NA
asv0603	4	1	1	Bacteria	Firmicutes	Clostridia	Clostridiales	Lachnospiraceae	NA	NA
asv0604	4	1	1	Bacteria	Firmicutes	Bacilli	Lactobacillales	Streptococcaceae	Streptococcus	NA
asv0605	368	6	6	Bacteria	Firmicutes	Clostridia	Clostridiales	Lachnospiraceae	NA	NA
asv0606	20	1	1	Bacteria	Bacteroidetes	Bacteroidia	Bacteroidales	Porphyromonadaceae	Parabacteroides	NA
asv0607	3543	15	12	Bacteria	Firmicutes	Clostridia	Clostridiales	Ruminococcaceae	Ruminococcus	NA
asv0608	1567	12	8	Bacteria	Bacteroidetes	Bacteroidia	Bacteroidales	Bacteroidaceae	Bacteroides	NA
asv0609	14347	46	28	Bacteria	Bacteroidetes	Bacteroidia	Bacteroidales	Bacteroidaceae	Bacteroides	ovatus
asv0610	1702	23	16	Bacteria	Firmicutes	Clostridia	Clostridiales	NA	NA	NA
asv0611	1833	24	21	Bacteria	Actinobacteria	Coriobacteriia	Coriobacteriales	Coriobacteriaceae	Adlercreutzia	NA
asv0612	267	3	2	Bacteria	Bacteroidetes	Bacteroidia	Bacteroidales	Bacteroidaceae	Bacteroides	NA
asv0613	1	1	1	Bacteria	Firmicutes	Clostridia	Clostridiales	Ruminococcaceae	NA	NA
asv0614	90	3	2	Bacteria	Firmicutes	Clostridia	Clostridiales	Lachnospiraceae	Lachnospira	NA
asv0615	229	2	2	Bacteria	Bacteroidetes	Bacteroidia	Bacteroidales	Bacteroidaceae	Bacteroides	NA
asv0616	5	1	1	Bacteria	Tenericutes	Mollicutes	RF39	NA	NA	NA
asv0617	44	1	1	Bacteria	Firmicutes	Clostridia	Clostridiales	Ruminococcaceae	Ruminococcus	NA
asv0618	1335	5	5	Bacteria	Bacteroidetes	Bacteroidia	Bacteroidales	Bacteroidaceae	Bacteroides	NA
asv0619	336	2	2	Bacteria	Bacteroidetes	Bacteroidia	Bacteroidales	Bacteroidaceae	Bacteroides	NA
asv0620	86	2	2	Bacteria	Proteobacteria	Deltaproteobacteria	Desulfovibrionales	Desulfovibrionaceae	NA	NA
asv0621	119	1	1	Bacteria	Firmicutes	Clostridia	Clostridiales	Ruminococcaceae	NA	NA
asv0622	0	0	0	Bacteria	Proteobacteria	Epsilonproteobacteria	Campylobacterales	Campylobacteraceae	Arcobacter	cryaerophilus
asv0623	2	1	1	Bacteria	Firmicutes	Clostridia	Clostridiales	Christensenellaceae	NA	NA
asv0624	474	44	28	Bacteria	Firmicutes	Clostridia	Clostridiales	Lachnospiraceae	Roseburia	NA
asv0625	3	2	2	Bacteria	Firmicutes	Clostridia	Clostridiales	NA	NA	NA
asv0626	30	1	1	Bacteria	Firmicutes	Clostridia	Clostridiales	Ruminococcaceae	NA	NA
asv0627	338	5	5	Bacteria	Bacteroidetes	Bacteroidia	Bacteroidales	Bacteroidaceae	Bacteroides	fragilis
asv0628	4	1	1	Bacteria	Firmicutes	Clostridia	Clostridiales	Mogibacteriaceae	NA	NA
asv0629	21	2	2	Bacteria	Firmicutes	Clostridia	Clostridiales	NA	NA	NA
asv0630	29	1	1	Bacteria	Tenericutes	RF3	ML615J-28	NA	NA	NA
asv0631	42	2	2	Bacteria	Firmicutes	Clostridia	Clostridiales	NA	NA	NA
asv0632	34	1	1	Bacteria	Firmicutes	Clostridia	Clostridiales	NA	NA	NA
asv0633	146	2	2	Bacteria	Firmicutes	Clostridia	Clostridiales	Clostridiaceae	NA	NA
asv0634	353	1	1	Bacteria	Firmicutes	Clostridia	Clostridiales	Clostridiaceae	NA	NA
asv0635	15	1	1	Bacteria	Firmicutes	Clostridia	Clostridiales	Lachnospiraceae	NA	NA
asv0636	76	1	1	Bacteria	Firmicutes	Clostridia	Clostridiales	Clostridiaceae	NA	NA
asv0637	0	0	0	Bacteria	Firmicutes	Clostridia	Clostridiales	Lachnospiraceae	Coprococcus	NA
asv0638	3142	31	23	Bacteria	Bacteroidetes	Bacteroidia	Bacteroidales	Bacteroidaceae	Bacteroides	caccae
asv0639	9	3	3	Bacteria	Firmicutes	Clostridia	Clostridiales	Ruminococcaceae	Oscillospira	NA
asv0640	4147	62	36	Bacteria	Firmicutes	Clostridia	Clostridiales	Lachnospiraceae	NA	NA
asv0641	3	2	2	Bacteria	Firmicutes	Clostridia	Clostridiales	Christensenellaceae	NA	NA
asv0642	389	1	1	Bacteria	Bacteroidetes	Bacteroidia	Bacteroidales	Porphyromonadaceae	Porphyromonas	NA
asv0643	2	2	2	Bacteria	Firmicutes	Clostridia	Clostridiales	Christensenellaceae	NA	NA
asv0644	12	1	1	Bacteria	Firmicutes	Clostridia	Clostridiales	Lachnospiraceae	NA	NA
asv0645	1	1	1	Bacteria	Firmicutes	Clostridia	Clostridiales	Christensenellaceae	NA	NA
asv0646	1299	7	7	Bacteria	Bacteroidetes	Bacteroidia	Bacteroidales	Rikenellaceae	NA	NA
asv0647	14	1	1	Bacteria	Firmicutes	Clostridia	Clostridiales	Lachnospiraceae	NA	NA
asv0648	37	1	1	Bacteria	Firmicutes	Clostridia	Clostridiales	Ruminococcaceae	Ruminococcus	NA
asv0649	72	3	3	Bacteria	Bacteroidetes	Bacteroidia	Bacteroidales	Bacteroidaceae	Bacteroides	uniformis
asv0650	0	0	0	Bacteria	Bacteroidetes	Bacteroidia	Bacteroidales	Bacteroidaceae	Bacteroides	plebeius
asv0651	76	1	1	Bacteria	Firmicutes	Clostridia	Clostridiales	NA	NA	NA
asv0652	43	1	1	Bacteria	Firmicutes	Clostridia	Clostridiales	Clostridiaceae	NA	NA
asv0653	18	2	2	Bacteria	Firmicutes	Clostridia	Clostridiales	Lachnospiraceae	NA	NA
asv0654	2	1	1	Bacteria	Cyanobacteria	4C0d-2	YS2	NA	NA	NA
asv0655	38	3	3	Bacteria	Firmicutes	Clostridia	Clostridiales	Ruminococcaceae	NA	NA
asv0656	595	14	11	Bacteria	Firmicutes	Clostridia	Clostridiales	Ruminococcaceae	Oscillospira	NA
asv0657	27	2	2	Bacteria	Firmicutes	Clostridia	Clostridiales	Lachnospiraceae	NA	NA
asv0658	5	1	1	Bacteria	Firmicutes	Clostridia	Clostridiales	Lachnospiraceae	NA	NA
asv0659	345	13	11	Bacteria	Firmicutes	Clostridia	Clostridiales	Ruminococcaceae	NA	NA
asv0660	15	3	2	Bacteria	Firmicutes	Clostridia	Clostridiales	NA	NA	NA
asv0661	694	7	6	Bacteria	Bacteroidetes	Bacteroidia	Bacteroidales	Bacteroidaceae	Bacteroides	fragilis
asv0662	4	1	1	Bacteria	Firmicutes	Bacilli	Turicibacterales	Turicibacteraceae	Turicibacter	NA
asv0663	34	1	1	Bacteria	Firmicutes	Clostridia	Clostridiales	Veillonellaceae	Megasphaera	NA
asv0664	107	1	1	Bacteria	Firmicutes	Clostridia	Clostridiales	Christensenellaceae	NA	NA
asv0665	3	2	2	Bacteria	Firmicutes	Clostridia	Clostridiales	Ruminococcaceae	Ruminococcus	NA
asv0666	469	6	6	Bacteria	Firmicutes	Clostridia	Clostridiales	Ruminococcaceae	NA	NA
asv0667	12	4	4	Bacteria	Firmicutes	Clostridia	Clostridiales	Ruminococcaceae	NA	NA
asv0668	131	3	2	Bacteria	Firmicutes	Clostridia	Clostridiales	Lachnospiraceae	NA	NA
asv0669	164	29	24	Bacteria	Firmicutes	Clostridia	Clostridiales	Ruminococcaceae	Ruminococcus	NA
asv0670	0	0	0	Bacteria	Firmicutes	Erysipelotrichi	Erysipelotrichales	Erysipelotrichaceae	Catenibacterium	NA
asv0671	158	1	1	Bacteria	Bacteroidetes	Bacteroidia	Bacteroidales	Prevotellaceae	Prevotella	copri
asv0672	3	1	1	Bacteria	Firmicutes	Clostridia	Clostridiales	NA	NA	NA
asv0673	86	5	4	Bacteria	Firmicutes	Clostridia	Clostridiales	Mogibacteriaceae	NA	NA
asv0674	2954	34	25	Bacteria	Firmicutes	Clostridia	Clostridiales	Lachnospiraceae	Lachnospira	NA
asv0675	1544	37	23	Bacteria	Bacteroidetes	Bacteroidia	Bacteroidales	Rikenellaceae	NA	NA
asv0676	107	1	1	Bacteria	Firmicutes	Clostridia	Clostridiales	Lachnospiraceae	Coprococcus	NA
asv0677	32	1	1	Bacteria	Firmicutes	Clostridia	Clostridiales	Lachnospiraceae	NA	NA
asv0678	95	2	1	Bacteria	Firmicutes	Clostridia	Clostridiales	Christensenellaceae	NA	NA
asv0679	28	4	4	Bacteria	Firmicutes	Clostridia	Clostridiales	Lachnospiraceae	Coprococcus	NA
asv0680	0	0	0	Bacteria	Firmicutes	Clostridia	Clostridiales	Lachnospiraceae	NA	NA
asv0681	24	1	1	Bacteria	Firmicutes	Bacilli	Lactobacillales	Streptococcaceae	Streptococcus	NA
asv0682	6996	32	22	Bacteria	Proteobacteria	Betaproteobacteria	Burkholderiales	Alcaligenaceae	Sutterella	NA
asv0683	17	4	4	Bacteria	Firmicutes	Clostridia	Clostridiales	Ruminococcaceae	Ruminococcus	NA
asv0684	0	0	0	Bacteria	Firmicutes	Clostridia	Clostridiales	Clostridiaceae	Clostridium	NA
asv0685	36	1	1	Bacteria	Actinobacteria	Coriobacteriia	Coriobacteriales	Coriobacteriaceae	Adlercreutzia	NA
asv0686	28	1	1	Bacteria	Firmicutes	Clostridia	Clostridiales	Ruminococcaceae	NA	NA
asv0687	6	1	1	Bacteria	Firmicutes	Clostridia	Clostridiales	Ruminococcaceae	Ruminococcus	NA
asv0688	256	3	3	Bacteria	Firmicutes	Clostridia	Clostridiales	Lachnospiraceae	Coprococcus	NA
asv0689	1811	10	9	Bacteria	Firmicutes	Clostridia	Clostridiales	Ruminococcaceae	NA	NA
asv0690	0	0	0	Bacteria	Verrucomicrobia	Verrucomicrobiae	Verrucomicrobiales	Verrucomicrobiaceae	Akkermansia	muciniphila
asv0691	40	9	8	Bacteria	Firmicutes	Clostridia	Clostridiales	Christensenellaceae	NA	NA
asv0692	84	2	2	Bacteria	Firmicutes	Clostridia	Clostridiales	Clostridiaceae	NA	NA
asv0693	80	2	1	Bacteria	Bacteroidetes	Bacteroidia	Bacteroidales	Bacteroidaceae	Bacteroides	NA
asv0694	8	4	4	Bacteria	Firmicutes	Clostridia	Clostridiales	Ruminococcaceae	Ruminococcus	NA
asv0695	3	1	1	Bacteria	Firmicutes	Clostridia	Clostridiales	Christensenellaceae	NA	NA
asv0696	1100	7	6	Bacteria	Bacteroidetes	Bacteroidia	Bacteroidales	Barnesiellaceae	NA	NA
asv0697	5	1	1	Bacteria	Firmicutes	Clostridia	Clostridiales	Lachnospiraceae	Blautia	NA
asv0698	173	1	1	Bacteria	Proteobacteria	Gammaproteobacteria	Enterobacteriales	Enterobacteriaceae	NA	NA
asv0699	66	1	1	Bacteria	Firmicutes	Clostridia	Clostridiales	Ruminococcaceae	Oscillospira	NA
asv0700	20	1	1	Bacteria	Firmicutes	Clostridia	Clostridiales	Lachnospiraceae	Blautia	obeum
asv0701	34	1	1	Bacteria	Firmicutes	Clostridia	Clostridiales	Lachnospiraceae	NA	NA
asv0702	50	1	1	Bacteria	Bacteroidetes	Bacteroidia	Bacteroidales	Porphyromonadaceae	Porphyromonas	NA
asv0703	5	2	2	Bacteria	Proteobacteria	Gammaproteobacteria	Pasteurellales	Pasteurellaceae	Aggregatibacter	NA
asv0704	16	1	1	Bacteria	Firmicutes	Clostridia	Clostridiales	Ruminococcaceae	NA	NA
asv0705	1	1	1	Bacteria	Firmicutes	Clostridia	Clostridiales	Ruminococcaceae	NA	NA
asv0706	3	1	1	Bacteria	Firmicutes	Clostridia	Clostridiales	Ruminococcaceae	NA	NA
asv0707	49	3	3	Bacteria	Firmicutes	Clostridia	Clostridiales	Ruminococcaceae	Faecalibacterium	prausnitzii
asv0708	0	0	0	Bacteria	Bacteroidetes	Bacteroidia	Bacteroidales	Prevotellaceae	Prevotella	NA
asv0709	298	1	1	Bacteria	Bacteroidetes	Bacteroidia	Bacteroidales	Porphyromonadaceae	Parabacteroides	NA
asv0710	24	2	1	Bacteria	Firmicutes	Clostridia	Clostridiales	Lachnospiraceae	Dorea	NA
asv0711	38	10	10	Bacteria	Firmicutes	Clostridia	Clostridiales	Mogibacteriaceae	NA	NA
asv0712	69	1	1	Bacteria	Firmicutes	Clostridia	Clostridiales	NA	NA	NA
asv0713	102	1	1	Bacteria	Actinobacteria	Actinobacteria	Actinomycetales	Actinomycetaceae	Varibaculum	NA
asv0714	4	3	2	Bacteria	Firmicutes	Clostridia	Clostridiales	Ruminococcaceae	NA	NA
asv0715	16	2	2	Bacteria	Firmicutes	Clostridia	Clostridiales	Lachnospiraceae	NA	NA
asv0716	643	6	5	Bacteria	Firmicutes	Clostridia	Clostridiales	Ruminococcaceae	NA	NA
asv0717	36	12	12	Bacteria	Firmicutes	Clostridia	Clostridiales	Lachnospiraceae	Coprococcus	NA
asv0718	1274	17	13	Bacteria	Firmicutes	Clostridia	Clostridiales	Lachnospiraceae	NA	NA
asv0719	18	1	1	Bacteria	Firmicutes	Clostridia	Clostridiales	NA	NA	NA
asv0720	157	2	2	Bacteria	Bacteroidetes	Bacteroidia	Bacteroidales	Porphyromonadaceae	Parabacteroides	NA
asv0721	55	1	1	Bacteria	Proteobacteria	Alphaproteobacteria	Rhizobiales	Rhizobiaceae	NA	NA
asv0722	6	3	3	Bacteria	Firmicutes	Clostridia	Clostridiales	Lachnospiraceae	NA	NA
asv0723	274	6	4	Bacteria	Firmicutes	Clostridia	Clostridiales	Lachnospiraceae	Lachnospira	NA
asv0724	440	17	15	Bacteria	Firmicutes	Clostridia	Clostridiales	Lachnospiraceae	Blautia	NA
asv0725	256	2	2	Bacteria	Bacteroidetes	Bacteroidia	Bacteroidales	Bacteroidaceae	Bacteroides	eggerthii
asv0726	716	11	7	Bacteria	Firmicutes	Clostridia	Clostridiales	Ruminococcaceae	NA	NA
asv0727	605	5	3	Bacteria	Bacteroidetes	Bacteroidia	Bacteroidales	Odoribacteraceae	Butyricimonas	NA
asv0728	4441	42	28	Bacteria	Bacteroidetes	Bacteroidia	Bacteroidales	Bacteroidaceae	Bacteroides	NA
asv0729	112	1	1	Bacteria	Firmicutes	Clostridia	Clostridiales	Ruminococcaceae	NA	NA
asv0730	29	1	1	Bacteria	Firmicutes	Clostridia	Clostridiales	Mogibacteriaceae	NA	NA
asv0731	653	8	8	Bacteria	Firmicutes	Clostridia	Clostridiales	Ruminococcaceae	Ruminococcus	bromii
asv0732	0	0	0	Bacteria	Firmicutes	Clostridia	Clostridiales	Lachnospiraceae	Ruminococcus	gnavus
asv0733	370	1	1	Bacteria	Proteobacteria	Alphaproteobacteria	Unknown	NA	NA	NA
asv0734	38	1	1	Bacteria	Firmicutes	Clostridia	Clostridiales	Lachnospiraceae	Roseburia	NA
asv0735	1210	3	2	Bacteria	Firmicutes	Erysipelotrichi	Erysipelotrichales	Erysipelotrichaceae	Eubacterium	biforme
asv0736	91	1	1	Bacteria	Firmicutes	Clostridia	Clostridiales	Ruminococcaceae	NA	NA
asv0737	70	4	3	Bacteria	Firmicutes	Clostridia	Clostridiales	Lachnospiraceae	Blautia	NA
asv0738	13	2	2	Bacteria	Firmicutes	Clostridia	Clostridiales	Christensenellaceae	NA	NA
asv0739	8	1	1	Bacteria	Firmicutes	Clostridia	Clostridiales	NA	NA	NA
asv0740	72	12	12	Bacteria	Firmicutes	Clostridia	Clostridiales	Lachnospiraceae	Ruminococcus	NA
asv0741	10	1	1	Bacteria	Firmicutes	Clostridia	Clostridiales	NA	NA	NA
asv0742	0	0	0	Bacteria	Verrucomicrobia	Verrucomicrobiae	Verrucomicrobiales	Verrucomicrobiaceae	Akkermansia	muciniphila
asv0743	130	1	1	Bacteria	Firmicutes	Clostridia	Clostridiales	Ruminococcaceae	NA	NA
asv0744	0	0	0	Bacteria	Firmicutes	Clostridia	Clostridiales	Lachnospiraceae	Coprococcus	NA
asv0745	100889	68	38	Bacteria	Firmicutes	Clostridia	Clostridiales	Lachnospiraceae	Roseburia	faecis
asv0746	98	1	1	Bacteria	Bacteroidetes	Bacteroidia	Bacteroidales	Prevotellaceae	Prevotella	NA
asv0747	0	0	0	Bacteria	Firmicutes	Clostridia	Clostridiales	Lachnospiraceae	Coprococcus	NA
asv0748	9	3	3	Bacteria	Firmicutes	Clostridia	Clostridiales	Lachnospiraceae	NA	NA
asv0749	4126	19	14	Bacteria	Firmicutes	Clostridia	Clostridiales	Christensenellaceae	NA	NA
asv0750	63	1	1	Bacteria	Firmicutes	Clostridia	Clostridiales	NA	NA	NA
asv0751	157	5	4	Bacteria	Firmicutes	Clostridia	Clostridiales	Ruminococcaceae	Oscillospira	NA
asv0752	8	7	7	Bacteria	Firmicutes	Clostridia	Clostridiales	Ruminococcaceae	NA	NA
asv0753	650	14	8	Bacteria	Firmicutes	Clostridia	Clostridiales	Lachnospiraceae	Coprococcus	NA
asv0754	149	3	3	Bacteria	Firmicutes	Clostridia	Clostridiales	Lachnospiraceae	NA	NA
asv0755	3	2	2	Bacteria	Firmicutes	Clostridia	Clostridiales	Ruminococcaceae	Ruminococcus	NA
asv0756	4	3	3	Bacteria	Firmicutes	Clostridia	Clostridiales	Ruminococcaceae	Ruminococcus	NA
asv0757	1	1	1	Bacteria	Firmicutes	Clostridia	Clostridiales	Mogibacteriaceae	NA	NA
asv0758	3859	26	21	Bacteria	Firmicutes	Bacilli	Turicibacterales	Turicibacteraceae	Turicibacter	NA
asv0759	3242	2	1	Bacteria	Bacteroidetes	Bacteroidia	Bacteroidales	Prevotellaceae	Prevotella	copri
asv0760	1	1	1	Bacteria	Firmicutes	Clostridia	Clostridiales	Lachnospiraceae	Coprococcus	NA
asv0761	2	1	1	Bacteria	Firmicutes	Clostridia	Clostridiales	Lachnospiraceae	Blautia	NA
asv0762	155	1	1	Bacteria	Bacteroidetes	Bacteroidia	Bacteroidales	Odoribacteraceae	Odoribacter	NA
asv0763	120	2	2	Bacteria	Firmicutes	Clostridia	Clostridiales	Lachnospiraceae	NA	NA
asv0764	11	2	1	Bacteria	Firmicutes	Clostridia	Clostridiales	Lachnospiraceae	NA	NA
asv0765	184	1	1	Bacteria	Firmicutes	Clostridia	Clostridiales	Peptococcaceae	Peptococcus	NA
asv0766	2	1	1	Bacteria	Firmicutes	Clostridia	Clostridiales	Christensenellaceae	NA	NA
asv0767	33	1	1	Bacteria	Firmicutes	Clostridia	Clostridiales	Ruminococcaceae	Ruminococcus	NA
asv0768	26	2	2	Bacteria	Firmicutes	Clostridia	Clostridiales	Lachnospiraceae	NA	NA
asv0769	762	8	7	Bacteria	Bacteroidetes	Bacteroidia	Bacteroidales	Odoribacteraceae	Butyricimonas	NA
asv0770	3	3	2	Bacteria	Firmicutes	Clostridia	Clostridiales	Ruminococcaceae	NA	NA
asv0771	10	4	3	Bacteria	Firmicutes	Clostridia	Clostridiales	Christensenellaceae	NA	NA
asv0772	81	6	5	Bacteria	Firmicutes	Clostridia	Clostridiales	Lachnospiraceae	NA	NA
asv0773	130	1	1	Bacteria	Firmicutes	Clostridia	Clostridiales	Lachnospiraceae	NA	NA
asv0774	838	14	10	Bacteria	Firmicutes	Clostridia	Clostridiales	Lachnospiraceae	NA	NA
asv0775	1	1	1	Bacteria	Firmicutes	Clostridia	Clostridiales	Christensenellaceae	NA	NA
asv0776	143	3	2	Bacteria	Firmicutes	Clostridia	Clostridiales	Lachnospiraceae	Coprococcus	NA
asv0777	2	2	2	Bacteria	Firmicutes	Clostridia	Clostridiales	Christensenellaceae	NA	NA
asv0778	15228	61	35	Bacteria	Proteobacteria	Deltaproteobacteria	Desulfovibrionales	Desulfovibrionaceae	Bilophila	NA
asv0779	0	0	0	Bacteria	Firmicutes	Clostridia	Clostridiales	Ruminococcaceae	NA	NA
asv0780	97	2	1	Bacteria	Firmicutes	Clostridia	Clostridiales	Christensenellaceae	NA	NA
asv0781	10	1	1	Bacteria	Firmicutes	Clostridia	Clostridiales	Lachnospiraceae	Coprococcus	catus
asv0782	63	1	1	Bacteria	Bacteroidetes	Bacteroidia	Bacteroidales	Bacteroidaceae	Bacteroides	caccae
asv0783	0	0	0	Bacteria	Firmicutes	Clostridia	Clostridiales	Veillonellaceae	Dialister	NA
asv0784	453	4	3	Bacteria	Proteobacteria	Gammaproteobacteria	Enterobacteriales	Enterobacteriaceae	Escherichia	coli
asv0785	10	1	1	Bacteria	Firmicutes	Clostridia	Clostridiales	NA	NA	NA
asv0786	151	1	1	Bacteria	Bacteroidetes	Bacteroidia	Bacteroidales	Prevotellaceae	Prevotella	stercorea
asv0787	10	1	1	Bacteria	Firmicutes	Clostridia	Clostridiales	Ruminococcaceae	NA	NA
asv0788	12	8	8	Bacteria	Firmicutes	Clostridia	Clostridiales	Lachnospiraceae	NA	NA
asv0789	207	2	2	Bacteria	Bacteroidetes	Bacteroidia	Bacteroidales	Bacteroidaceae	Bacteroides	NA
asv0790	10	1	1	Bacteria	Firmicutes	Clostridia	Clostridiales	Ruminococcaceae	NA	NA
asv0791	1	1	1	Bacteria	Firmicutes	Clostridia	Clostridiales	Ruminococcaceae	Oscillospira	NA
asv0792	19	7	5	Bacteria	Firmicutes	Clostridia	Clostridiales	Ruminococcaceae	NA	NA
asv0793	38	2	1	Bacteria	Firmicutes	Clostridia	Clostridiales	Lachnospiraceae	Coprococcus	NA
asv0794	82	2	1	Bacteria	Bacteroidetes	Bacteroidia	Bacteroidales	Bacteroidaceae	Bacteroides	NA
asv0795	1	1	1	Bacteria	Firmicutes	Clostridia	Clostridiales	Lachnospiraceae	Coprococcus	NA
asv0796	686	6	6	Bacteria	Firmicutes	Clostridia	Clostridiales	Lachnospiraceae	Ruminococcus	gnavus
asv0797	36	1	1	Bacteria	Firmicutes	Clostridia	Clostridiales	Lachnospiraceae	Coprococcus	NA
asv0798	16	1	1	Bacteria	Firmicutes	Clostridia	Clostridiales	Peptostreptococcaceae	NA	NA
asv0799	8	1	1	Bacteria	Bacteroidetes	Bacteroidia	Bacteroidales	Prevotellaceae	Prevotella	NA
asv0800	22	2	2	Bacteria	Firmicutes	Clostridia	Clostridiales	Ruminococcaceae	Oscillospira	NA
asv0801	0	0	0	Bacteria	Firmicutes	Clostridia	Clostridiales	Ruminococcaceae	Anaerofilum	NA
asv0802	623	4	3	Bacteria	Bacteroidetes	Bacteroidia	Bacteroidales	Prevotellaceae	Prevotella	NA
asv0803	408	5	5	Bacteria	Actinobacteria	Actinobacteria	Bifidobacteriales	Bifidobacteriaceae	Bifidobacterium	NA
asv0804	188	2	1	Bacteria	Bacteroidetes	Bacteroidia	Bacteroidales	Bacteroidaceae	Bacteroides	coprophilus
asv0805	1210	6	6	Bacteria	Firmicutes	Clostridia	Clostridiales	NA	NA	NA
asv0806	225	2	2	Bacteria	Firmicutes	Bacilli	Lactobacillales	Lactobacillaceae	Lactobacillus	zeae
asv0807	37	1	1	Bacteria	Firmicutes	Clostridia	Clostridiales	Christensenellaceae	NA	NA
asv0808	1421	1	1	Bacteria	Bacteroidetes	Bacteroidia	Bacteroidales	Rikenellaceae	NA	NA
asv0809	208	1	1	Bacteria	Firmicutes	Clostridia	Clostridiales	Lachnospiraceae	Ruminococcus	gnavus
asv0810	63	5	5	Bacteria	Firmicutes	Bacilli	Lactobacillales	Streptococcaceae	Streptococcus	NA
asv0811	118	1	1	Bacteria	Firmicutes	Clostridia	Clostridiales	NA	NA	NA
asv0812	0	0	0	Bacteria	Bacteroidetes	Bacteroidia	Bacteroidales	Bacteroidaceae	Bacteroides	NA
asv0813	479	1	1	Bacteria	Bacteroidetes	Bacteroidia	Bacteroidales	S24-7	NA	NA
asv0814	6	1	1	Bacteria	Firmicutes	Clostridia	Clostridiales	Ruminococcaceae	Oscillospira	NA
asv0815	3	1	1	Bacteria	Firmicutes	Clostridia	Clostridiales	Lachnospiraceae	Blautia	NA
asv0816	5	1	1	Bacteria	Firmicutes	Clostridia	Clostridiales	NA	NA	NA
asv0817	22	3	3	Bacteria	Firmicutes	Clostridia	Clostridiales	Lachnospiraceae	NA	NA
asv0818	17	1	1	Bacteria	Firmicutes	Clostridia	Clostridiales	Ruminococcaceae	Oscillospira	NA
asv0819	212	1	1	Bacteria	Firmicutes	Clostridia	Clostridiales	Lachnospiraceae	Coprococcus	NA
asv0820	3427	25	19	Bacteria	Bacteroidetes	Bacteroidia	Bacteroidales	Prevotellaceae	Prevotella	copri
asv0821	183	4	4	Bacteria	Firmicutes	Bacilli	Lactobacillales	Streptococcaceae	Streptococcus	NA
asv0822	423	9	9	Bacteria	Firmicutes	Clostridia	Clostridiales	NA	NA	NA
asv0823	109	5	5	Bacteria	Firmicutes	Clostridia	Clostridiales	Lachnospiraceae	Dorea	NA
asv0824	6	3	3	Bacteria	Firmicutes	Clostridia	Clostridiales	Lachnospiraceae	NA	NA
asv0825	293	2	1	Bacteria	Firmicutes	Clostridia	Clostridiales	NA	NA	NA
asv0826	1	1	1	Bacteria	Firmicutes	Clostridia	Clostridiales	Ruminococcaceae	NA	NA
asv0827	22	1	1	Bacteria	Firmicutes	Clostridia	Clostridiales	Lachnospiraceae	Roseburia	NA
asv0828	103	1	1	Bacteria	Firmicutes	Clostridia	Clostridiales	NA	NA	NA
asv0829	5926	60	36	Bacteria	Firmicutes	Clostridia	Clostridiales	Lachnospiraceae	NA	NA
asv0830	1516	33	26	Bacteria	Firmicutes	Clostridia	Clostridiales	Lachnospiraceae	Blautia	NA
asv0831	45	1	1	Bacteria	Firmicutes	Clostridia	Clostridiales	NA	NA	NA
asv0832	7238	46	30	Bacteria	Bacteroidetes	Bacteroidia	Bacteroidales	Rikenellaceae	NA	NA
asv0833	22	7	6	Bacteria	Firmicutes	Clostridia	Clostridiales	Lachnospiraceae	Blautia	NA
asv0834	9325	33	23	Bacteria	Actinobacteria	Actinobacteria	Bifidobacteriales	Bifidobacteriaceae	Bifidobacterium	NA
asv0835	176	2	2	Bacteria	Bacteroidetes	Bacteroidia	Bacteroidales	Prevotellaceae	Prevotella	NA
asv0836	20712	35	27	Bacteria	Bacteroidetes	Bacteroidia	Bacteroidales	Bacteroidaceae	Bacteroides	fragilis
asv0837	36	1	1	Bacteria	Bacteroidetes	Bacteroidia	Bacteroidales	Prevotellaceae	Prevotella	NA
asv0838	14	2	1	Bacteria	Firmicutes	Clostridia	Clostridiales	Lachnospiraceae	NA	NA
asv0839	13	3	1	Bacteria	Firmicutes	Clostridia	Clostridiales	NA	NA	NA
asv0840	60	1	1	Bacteria	Firmicutes	Clostridia	Clostridiales	Lachnospiraceae	NA	NA
asv0841	36	1	1	Bacteria	Firmicutes	Clostridia	Clostridiales	Ruminococcaceae	Ruminococcus	NA
asv0842	70	4	3	Bacteria	Firmicutes	Clostridia	Clostridiales	Lachnospiraceae	Lachnospira	NA
asv0843	12	5	5	Bacteria	Firmicutes	Clostridia	Clostridiales	Ruminococcaceae	Ruminococcus	NA
asv0844	9	1	1	Bacteria	Firmicutes	Clostridia	Clostridiales	Ruminococcaceae	Ruminococcus	NA
asv0845	4	1	1	Bacteria	Firmicutes	Clostridia	Clostridiales	Ruminococcaceae	NA	NA
asv0846	174	4	2	Bacteria	Firmicutes	Clostridia	Clostridiales	Christensenellaceae	NA	NA
asv0847	62	1	1	Bacteria	Firmicutes	Clostridia	Clostridiales	Lachnospiraceae	NA	NA
asv0848	4925	29	22	Bacteria	Bacteroidetes	Bacteroidia	Bacteroidales	Bacteroidaceae	Bacteroides	uniformis
asv0849	491	15	12	Bacteria	Firmicutes	Clostridia	Clostridiales	Lachnospiraceae	Blautia	NA
asv0850	53	1	1	Bacteria	Firmicutes	Clostridia	Clostridiales	NA	NA	NA
asv0851	102	2	1	Bacteria	Firmicutes	Clostridia	Clostridiales	NA	NA	NA
asv0852	6	1	1	Bacteria	Firmicutes	Clostridia	Clostridiales	NA	NA	NA
asv0853	856	6	6	Bacteria	Firmicutes	Clostridia	Clostridiales	Ruminococcaceae	Ruminococcus	bromii
asv0854	3	1	1	Bacteria	Firmicutes	Clostridia	Clostridiales	Ruminococcaceae	NA	NA
asv0855	0	0	0	Bacteria	Verrucomicrobia	Verrucomicrobiae	Verrucomicrobiales	Verrucomicrobiaceae	Akkermansia	muciniphila
asv0856	231	17	11	Bacteria	Firmicutes	Clostridia	Clostridiales	Lachnospiraceae	NA	NA
asv0857	38	1	1	Bacteria	Actinobacteria	Coriobacteriia	Coriobacteriales	Coriobacteriaceae	Collinsella	NA
asv0858	0	0	0	Bacteria	Firmicutes	Clostridia	Clostridiales	Lachnospiraceae	Coprococcus	NA
asv0859	82	3	1	Bacteria	Proteobacteria	Betaproteobacteria	Burkholderiales	Alcaligenaceae	Sutterella	NA
asv0860	25	4	3	Bacteria	Firmicutes	Clostridia	Clostridiales	Lachnospiraceae	NA	NA
asv0861	11	2	2	Bacteria	Firmicutes	Clostridia	Clostridiales	NA	NA	NA
asv0862	523	3	2	Bacteria	Bacteroidetes	Bacteroidia	Bacteroidales	Bacteroidaceae	Bacteroides	ovatus
asv0863	60	2	1	Bacteria	Firmicutes	Clostridia	Clostridiales	NA	NA	NA
asv0864	0	0	0	Bacteria	Firmicutes	Clostridia	Clostridiales	Lachnospiraceae	NA	NA
asv0865	46	4	4	Bacteria	Firmicutes	Erysipelotrichi	Erysipelotrichales	Erysipelotrichaceae	Holdemania	NA
asv0866	0	0	0	Bacteria	Firmicutes	Clostridia	Clostridiales	Ruminococcaceae	Faecalibacterium	prausnitzii
asv0867	191	1	1	Bacteria	Firmicutes	Clostridia	Clostridiales	NA	NA	NA
asv0868	83	2	2	Bacteria	Firmicutes	Clostridia	Clostridiales	Ruminococcaceae	Ruminococcus	NA
asv0869	35	1	1	Bacteria	Bacteroidetes	Bacteroidia	Bacteroidales	Bacteroidaceae	Bacteroides	fragilis
asv0870	36	1	1	Bacteria	Firmicutes	Clostridia	Clostridiales	Mogibacteriaceae	Mogibacterium	NA
asv0871	3	1	1	Bacteria	Firmicutes	Clostridia	Clostridiales	Lachnospiraceae	Anaerostipes	NA
asv0872	1	1	1	Bacteria	Firmicutes	Clostridia	Clostridiales	Ruminococcaceae	Ruminococcus	NA
asv0873	1	1	1	Bacteria	Firmicutes	Clostridia	Clostridiales	Lachnospiraceae	NA	NA
asv0874	1	1	1	Bacteria	Firmicutes	Clostridia	Clostridiales	Lachnospiraceae	NA	NA
asv0875	9	1	1	Bacteria	Firmicutes	Clostridia	Clostridiales	Tissierellaceae	ph2	NA
asv0876	856	14	12	Bacteria	Firmicutes	Clostridia	Clostridiales	Ruminococcaceae	Oscillospira	NA
asv0877	12	4	4	Bacteria	Firmicutes	Clostridia	Clostridiales	Ruminococcaceae	NA	NA
asv0878	287	1	1	Bacteria	Firmicutes	Clostridia	Clostridiales	Ruminococcaceae	Oscillospira	NA
asv0879	211	3	3	Bacteria	Firmicutes	Clostridia	Clostridiales	Ruminococcaceae	NA	NA
asv0880	670	4	3	Bacteria	Bacteroidetes	Bacteroidia	Bacteroidales	Paraprevotellaceae	Paraprevotella	NA
asv0881	7	1	1	Bacteria	Synergistetes	Synergistia	Synergistales	Synergistaceae	Synergistes	NA
asv0882	1748	12	8	Bacteria	Actinobacteria	Coriobacteriia	Coriobacteriales	Coriobacteriaceae	Slackia	NA
asv0883	23924	48	26	Bacteria	Actinobacteria	Actinobacteria	Bifidobacteriales	Bifidobacteriaceae	Bifidobacterium	NA
asv0884	9	2	2	Bacteria	Firmicutes	Clostridia	Clostridiales	Ruminococcaceae	NA	NA
asv0885	1967	14	11	Bacteria	Proteobacteria	Deltaproteobacteria	Desulfovibrionales	Desulfovibrionaceae	Bilophila	NA
asv0886	42	1	1	Bacteria	Proteobacteria	Deltaproteobacteria	Desulfovibrionales	Desulfovibrionaceae	Bilophila	NA
asv0887	14	1	1	Bacteria	Firmicutes	Clostridia	Clostridiales	Ruminococcaceae	NA	NA
asv0888	258	1	1	Bacteria	Firmicutes	Clostridia	Clostridiales	Clostridiaceae	NA	NA
asv0889	1234	11	10	Bacteria	Bacteroidetes	Bacteroidia	Bacteroidales	Prevotellaceae	Prevotella	NA
asv0890	1	1	1	Bacteria	Firmicutes	Clostridia	Clostridiales	Ruminococcaceae	NA	NA
asv0891	14	1	1	Bacteria	Firmicutes	Clostridia	Clostridiales	Peptostreptococcaceae	NA	NA
asv0892	123	1	1	Bacteria	Bacteroidetes	Bacteroidia	Bacteroidales	Porphyromonadaceae	Porphyromonas	NA
asv0893	7	1	1	Bacteria	Firmicutes	Clostridia	Clostridiales	Lachnospiraceae	Anaerostipes	NA
asv0894	476	7	7	Bacteria	Bacteroidetes	Bacteroidia	Bacteroidales	Porphyromonadaceae	Porphyromonas	NA
asv0895	6	1	1	Bacteria	Firmicutes	Clostridia	Clostridiales	Ruminococcaceae	NA	NA
asv0896	1073	4	3	Bacteria	Firmicutes	Clostridia	Clostridiales	NA	NA	NA
asv0897	24	4	3	Bacteria	Firmicutes	Clostridia	Clostridiales	Ruminococcaceae	Ruminococcus	NA
asv0898	1018	4	3	Bacteria	Bacteroidetes	Bacteroidia	Bacteroidales	Prevotellaceae	Prevotella	NA
asv0899	10150	47	29	Bacteria	Firmicutes	Clostridia	Clostridiales	Ruminococcaceae	NA	NA
asv0900	3	1	1	Bacteria	Firmicutes	Clostridia	Clostridiales	Lachnospiraceae	NA	NA
asv0901	825	16	13	Bacteria	Firmicutes	Clostridia	Clostridiales	NA	NA	NA
asv0902	1	1	1	Bacteria	Firmicutes	Clostridia	Clostridiales	Mogibacteriaceae	NA	NA
asv0903	28	1	1	Bacteria	Firmicutes	Clostridia	Clostridiales	NA	NA	NA
asv0904	3	1	1	Bacteria	Firmicutes	Clostridia	Clostridiales	Lachnospiraceae	NA	NA
asv0905	150	2	2	Bacteria	Firmicutes	Clostridia	Clostridiales	Ruminococcaceae	Oscillospira	NA
asv0906	15	1	1	Bacteria	Firmicutes	Clostridia	Clostridiales	Christensenellaceae	NA	NA
asv0907	0	0	0	Bacteria	Firmicutes	Clostridia	Clostridiales	Ruminococcaceae	Anaerotruncus	NA
asv0908	56	1	1	Bacteria	Firmicutes	Clostridia	Clostridiales	Ruminococcaceae	NA	NA
asv0909	0	0	0	Bacteria	Bacteroidetes	Bacteroidia	Bacteroidales	Bacteroidaceae	Bacteroides	NA
asv0910	35234	69	37	Bacteria	Bacteroidetes	Bacteroidia	Bacteroidales	Rikenellaceae	NA	NA
asv0911	1282	16	14	Bacteria	Firmicutes	Clostridia	Clostridiales	Lachnospiraceae	Coprococcus	eutactus
asv0912	24	6	6	Bacteria	Firmicutes	Clostridia	Clostridiales	Ruminococcaceae	NA	NA
asv0913	29036	72	38	Bacteria	Firmicutes	Clostridia	Clostridiales	Lachnospiraceae	Coprococcus	NA
asv0914	30	3	3	Bacteria	Bacteroidetes	Bacteroidia	Bacteroidales	Prevotellaceae	Prevotella	copri
asv0915	55	5	3	Bacteria	Firmicutes	Clostridia	Clostridiales	Ruminococcaceae	Oscillospira	NA
asv0916	3	1	1	Bacteria	Actinobacteria	Actinobacteria	Bifidobacteriales	Bifidobacteriaceae	Bifidobacterium	NA
asv0917	37	1	1	Bacteria	Firmicutes	Clostridia	Clostridiales	Lachnospiraceae	Coprococcus	NA
asv0918	343	8	6	Bacteria	Firmicutes	Clostridia	Clostridiales	Clostridiaceae	SMB53	NA
asv0919	1	1	1	Bacteria	Firmicutes	Clostridia	Clostridiales	NA	NA	NA
asv0920	4563	14	10	Bacteria	Bacteroidetes	Bacteroidia	Bacteroidales	Prevotellaceae	Prevotella	copri
asv0921	346	9	8	Bacteria	Firmicutes	Clostridia	Clostridiales	Ruminococcaceae	NA	NA
asv0922	1925	1	1	Bacteria	Firmicutes	Clostridia	Clostridiales	Christensenellaceae	NA	NA
asv0923	28	1	1	Bacteria	Proteobacteria	Alphaproteobacteria	Rickettsiales	mitochondria	NA	NA
asv0924	15	1	1	Bacteria	Firmicutes	Clostridia	Clostridiales	Lachnospiraceae	NA	NA
asv0925	12	1	1	Bacteria	Firmicutes	Clostridia	Clostridiales	Lachnospiraceae	Blautia	NA
asv0926	1599	20	15	Bacteria	Actinobacteria	Actinobacteria	Bifidobacteriales	Bifidobacteriaceae	Bifidobacterium	NA
asv0927	44	2	2	Bacteria	Proteobacteria	Gammaproteobacteria	Pasteurellales	Pasteurellaceae	Haemophilus	parainfluenzae
asv0928	0	0	0	Bacteria	Firmicutes	Clostridia	Clostridiales	Ruminococcaceae	NA	NA
asv0929	49	2	2	Bacteria	Firmicutes	Clostridia	Clostridiales	Ruminococcaceae	Oscillospira	NA
asv0930	188	4	3	Bacteria	Firmicutes	Clostridia	Clostridiales	Ruminococcaceae	NA	NA
asv0931	34	1	1	Bacteria	Firmicutes	Clostridia	Clostridiales	Peptococcaceae	NA	NA
asv0932	455	5	4	Bacteria	Firmicutes	Clostridia	Clostridiales	Lachnospiraceae	Dorea	NA
asv0933	399	8	7	Bacteria	Firmicutes	Clostridia	Clostridiales	Ruminococcaceae	Oscillospira	NA
asv0934	12	1	1	Bacteria	Actinobacteria	Actinobacteria	Bifidobacteriales	Bifidobacteriaceae	Bifidobacterium	NA
asv0935	11	1	1	Bacteria	Firmicutes	Clostridia	Clostridiales	Peptostreptococcaceae	NA	NA
asv0936	970	16	15	Bacteria	Firmicutes	Clostridia	Clostridiales	Lachnospiraceae	Blautia	producta
asv0937	256	6	5	Bacteria	Firmicutes	Clostridia	Clostridiales	Ruminococcaceae	Ruminococcus	NA
asv0938	382	1	1	Bacteria	Firmicutes	Clostridia	Clostridiales	NA	NA	NA
asv0939	28317	60	32	Bacteria	Actinobacteria	Coriobacteriia	Coriobacteriales	Coriobacteriaceae	Collinsella	aerofaciens
asv0940	2845	49	30	Bacteria	Firmicutes	Clostridia	Clostridiales	Ruminococcaceae	Faecalibacterium	prausnitzii
asv0941	0	0	0	Bacteria	Bacteroidetes	Bacteroidia	Bacteroidales	Bacteroidaceae	Bacteroides	plebeius
asv0942	225	1	1	Bacteria	Firmicutes	Clostridia	Clostridiales	NA	NA	NA
asv0943	19787	68	35	Bacteria	Actinobacteria	Actinobacteria	Bifidobacteriales	Bifidobacteriaceae	Bifidobacterium	NA
asv0944	322	31	25	Bacteria	Firmicutes	Clostridia	Clostridiales	Lachnospiraceae	NA	NA
asv0945	11	1	1	Bacteria	Firmicutes	Clostridia	Clostridiales	Ruminococcaceae	NA	NA
asv0946	8	1	1	Bacteria	Bacteroidetes	Bacteroidia	Bacteroidales	Rikenellaceae	NA	NA
asv0947	727	2	2	Bacteria	Proteobacteria	Betaproteobacteria	Burkholderiales	Alcaligenaceae	Sutterella	NA
asv0948	5	1	1	Bacteria	Firmicutes	Clostridia	Clostridiales	Ruminococcaceae	Anaerotruncus	NA
asv0949	257	2	2	Bacteria	Bacteroidetes	Bacteroidia	Bacteroidales	Bacteroidaceae	Bacteroides	NA
asv0950	20	1	1	Bacteria	Firmicutes	Clostridia	Clostridiales	NA	NA	NA
asv0951	1	1	1	Bacteria	Firmicutes	Clostridia	Clostridiales	Ruminococcaceae	Ruminococcus	NA
asv0952	40	2	2	Bacteria	Firmicutes	Clostridia	Clostridiales	Lachnospiraceae	Coprococcus	NA
asv0953	59	3	2	Bacteria	Firmicutes	Clostridia	Clostridiales	Lachnospiraceae	Coprococcus	eutactus
asv0954	14	3	3	Bacteria	Firmicutes	Clostridia	Clostridiales	Ruminococcaceae	Ruminococcus	NA
asv0955	1	1	1	Bacteria	Firmicutes	Clostridia	Clostridiales	Mogibacteriaceae	NA	NA
asv0956	12943	46	29	Bacteria	Firmicutes	Clostridia	Clostridiales	Lachnospiraceae	Lachnospira	NA
asv0957	78	1	1	Bacteria	Firmicutes	Clostridia	Clostridiales	Veillonellaceae	Dialister	NA
asv0958	111	1	1	Bacteria	Proteobacteria	Betaproteobacteria	Burkholderiales	Alcaligenaceae	Sutterella	NA
asv0959	335	5	4	Bacteria	Firmicutes	Clostridia	Clostridiales	NA	NA	NA
asv0960	7	1	1	Bacteria	Firmicutes	Clostridia	Clostridiales	Ruminococcaceae	NA	NA
asv0961	191	7	7	Bacteria	Firmicutes	Clostridia	Clostridiales	EtOH8	NA	NA
asv0962	5	1	1	Bacteria	Firmicutes	Clostridia	Clostridiales	Ruminococcaceae	Ruminococcus	NA
asv0963	158	6	4	Bacteria	Bacteroidetes	Bacteroidia	Bacteroidales	Porphyromonadaceae	Parabacteroides	distasonis
asv0964	38	1	1	Bacteria	Proteobacteria	Deltaproteobacteria	Desulfovibrionales	Desulfovibrionaceae	Bilophila	NA
asv0965	45	1	1	Bacteria	Tenericutes	Mollicutes	RF39	NA	NA	NA
asv0966	10	2	2	Bacteria	Firmicutes	Clostridia	Clostridiales	NA	NA	NA
asv0967	0	0	0	Bacteria	Bacteroidetes	Bacteroidia	Bacteroidales	Bacteroidaceae	Bacteroides	plebeius
asv0968	3	1	1	Bacteria	Firmicutes	Clostridia	Clostridiales	Eubacteriaceae	Anaerofustis	NA
asv0969	903	16	10	Bacteria	Firmicutes	Clostridia	Clostridiales	Clostridiaceae	Sarcina	NA
asv0970	0	0	0	Bacteria	Proteobacteria	Gammaproteobacteria	Enterobacteriales	Enterobacteriaceae	NA	NA
asv0971	251	2	2	Bacteria	Firmicutes	Clostridia	Clostridiales	NA	NA	NA
asv0972	1	1	1	Bacteria	Firmicutes	Clostridia	Clostridiales	Lachnospiraceae	NA	NA
asv0973	188	1	1	Bacteria	Actinobacteria	Coriobacteriia	Coriobacteriales	Coriobacteriaceae	NA	NA
asv0974	1284	1	1	Bacteria	Firmicutes	Clostridia	Clostridiales	Christensenellaceae	NA	NA
asv0975	586	18	15	Bacteria	Firmicutes	Clostridia	Clostridiales	Lachnospiraceae	NA	NA
asv0976	101	1	1	Bacteria	Firmicutes	Clostridia	Clostridiales	Lachnospiraceae	NA	NA
asv0977	66	3	3	Bacteria	Bacteroidetes	Bacteroidia	Bacteroidales	Prevotellaceae	Prevotella	pallens
asv0978	153	7	6	Bacteria	Firmicutes	Clostridia	Clostridiales	Ruminococcaceae	Oscillospira	NA
asv0979	206	38	28	Bacteria	Firmicutes	Clostridia	Clostridiales	Lachnospiraceae	NA	NA
asv0980	2	1	1	Bacteria	Firmicutes	Clostridia	Clostridiales	Mogibacteriaceae	NA	NA
asv0981	721	3	2	Bacteria	Firmicutes	Clostridia	Clostridiales	Ruminococcaceae	Faecalibacterium	prausnitzii
asv0982	1	1	1	Bacteria	Firmicutes	Clostridia	Clostridiales	Ruminococcaceae	NA	NA
asv0983	693	19	17	Bacteria	Firmicutes	Clostridia	Clostridiales	Lachnospiraceae	Blautia	NA
asv0984	2373	8	8	Bacteria	Firmicutes	Clostridia	Clostridiales	Ruminococcaceae	Ruminococcus	NA
asv0985	19	3	3	Bacteria	Firmicutes	Clostridia	Clostridiales	NA	NA	NA
asv0986	214	1	1	Bacteria	Bacteroidetes	Bacteroidia	Bacteroidales	Barnesiellaceae	NA	NA
asv0987	14	1	1	Bacteria	Firmicutes	Clostridia	Clostridiales	Lachnospiraceae	NA	NA
asv0988	29	1	1	Bacteria	Firmicutes	Clostridia	Clostridiales	Lachnospiraceae	Blautia	obeum
asv0989	25	1	1	Bacteria	Proteobacteria	Betaproteobacteria	Burkholderiales	Alcaligenaceae	Sutterella	NA
asv0990	1309	25	17	Bacteria	Actinobacteria	Actinobacteria	Bifidobacteriales	Bifidobacteriaceae	Bifidobacterium	NA
asv0991	1	1	1	Bacteria	Firmicutes	Clostridia	Clostridiales	NA	NA	NA
asv0992	8721	38	26	Bacteria	Proteobacteria	Gammaproteobacteria	Pasteurellales	Pasteurellaceae	Haemophilus	parainfluenzae
asv0993	1	1	1	Bacteria	Firmicutes	Clostridia	Clostridiales	Ruminococcaceae	Ruminococcus	NA
asv0994	3970	26	18	Bacteria	Firmicutes	Clostridia	Clostridiales	Lachnospiraceae	NA	NA
asv0995	259	8	7	Bacteria	Firmicutes	Clostridia	Clostridiales	NA	NA	NA
asv0996	1932	8	7	Bacteria	Bacteroidetes	Bacteroidia	Bacteroidales	Porphyromonadaceae	Parabacteroides	NA
asv0997	24	2	1	Bacteria	Firmicutes	Clostridia	Clostridiales	Lachnospiraceae	Coprococcus	NA
asv0998	229	1	1	Bacteria	Firmicutes	Clostridia	Clostridiales	Ruminococcaceae	NA	NA
asv0999	184	1	1	Bacteria	Firmicutes	Clostridia	Clostridiales	Lachnospiraceae	Roseburia	NA
asv1000	1378	3	3	Bacteria	Firmicutes	Clostridia	Clostridiales	Ruminococcaceae	Oscillospira	NA
asv1001	21	1	1	Bacteria	Firmicutes	Clostridia	Clostridiales	Ruminococcaceae	Ruminococcus	NA
asv1002	43	1	1	Bacteria	Firmicutes	Clostridia	Clostridiales	NA	NA	NA
asv1003	572	8	8	Bacteria	Firmicutes	Clostridia	Clostridiales	Lachnospiraceae	Coprococcus	eutactus
asv1004	130	12	11	Bacteria	Firmicutes	Clostridia	Clostridiales	Mogibacteriaceae	NA	NA
asv1005	11	1	1	Bacteria	Firmicutes	Clostridia	Clostridiales	NA	NA	NA
asv1006	95	2	2	Bacteria	Firmicutes	Clostridia	Clostridiales	Ruminococcaceae	NA	NA
asv1007	155	6	5	Bacteria	Firmicutes	Clostridia	Clostridiales	Ruminococcaceae	Oscillospira	NA
asv1008	9	1	1	Bacteria	Firmicutes	Clostridia	Clostridiales	Lachnospiraceae	Ruminococcus	gnavus
asv1009	1	1	1	Bacteria	Firmicutes	Clostridia	Clostridiales	Lachnospiraceae	Coprococcus	NA
asv1010	337	1	1	Bacteria	Bacteroidetes	Bacteroidia	Bacteroidales	Porphyromonadaceae	Parabacteroides	distasonis
asv1011	27	4	4	Bacteria	Firmicutes	Clostridia	Clostridiales	Ruminococcaceae	Ruminococcus	NA
asv1012	4	2	2	Bacteria	Firmicutes	Clostridia	Clostridiales	Lachnospiraceae	NA	NA
asv1013	281	1	1	Bacteria	Firmicutes	Clostridia	Clostridiales	Lachnospiraceae	Roseburia	NA
asv1014	4	2	2	Bacteria	Firmicutes	Clostridia	Clostridiales	Ruminococcaceae	Anaerofilum	NA
asv1015	18	1	1	Bacteria	Bacteroidetes	Bacteroidia	Bacteroidales	Prevotellaceae	Prevotella	stercorea
asv1016	3460	11	10	Bacteria	Tenericutes	RF3	ML615J-28	NA	NA	NA
asv1017	8	1	1	Bacteria	Firmicutes	Clostridia	Clostridiales	Lachnospiraceae	Anaerostipes	NA
asv1018	76	1	1	Bacteria	Bacteroidetes	Bacteroidia	Bacteroidales	Prevotellaceae	Prevotella	stercorea
asv1019	0	0	0	Bacteria	Verrucomicrobia	Verrucomicrobiae	Verrucomicrobiales	Verrucomicrobiaceae	Akkermansia	muciniphila
asv1020	1525	2	1	Bacteria	Proteobacteria	Alphaproteobacteria	RF32	NA	NA	NA
asv1021	189	2	1	Bacteria	Bacteroidetes	Bacteroidia	Bacteroidales	Bacteroidaceae	Bacteroides	coprophilus
asv1022	2	1	1	Bacteria	Firmicutes	Clostridia	Clostridiales	Ruminococcaceae	NA	NA
asv1023	15	2	2	Bacteria	Firmicutes	Clostridia	Clostridiales	Ruminococcaceae	NA	NA
asv1024	26	1	1	Bacteria	Bacteroidetes	Bacteroidia	Bacteroidales	Bacteroidaceae	Bacteroides	fragilis
asv1025	349	8	8	Bacteria	Firmicutes	Clostridia	Clostridiales	Veillonellaceae	Veillonella	dispar
asv1026	2	1	1	Bacteria	Firmicutes	Clostridia	Clostridiales	Ruminococcaceae	Anaerofilum	NA
asv1027	31	7	6	Bacteria	Firmicutes	Clostridia	Clostridiales	Lachnospiraceae	Clostridium	hathewayi
asv1028	2	1	1	Bacteria	Firmicutes	Clostridia	Clostridiales	Ruminococcaceae	Ruminococcus	NA
asv1029	18	1	1	Bacteria	Firmicutes	Clostridia	Clostridiales	Lachnospiraceae	NA	NA
asv1030	1	1	1	Bacteria	Firmicutes	Clostridia	Clostridiales	Ruminococcaceae	Ruminococcus	NA
asv1031	227	1	1	Bacteria	Firmicutes	Clostridia	Clostridiales	Veillonellaceae	Phascolarctobacterium	NA
asv1032	81	5	5	Bacteria	Firmicutes	Clostridia	Clostridiales	Ruminococcaceae	NA	NA
asv1033	18	1	1	Bacteria	Firmicutes	Clostridia	Clostridiales	Lachnospiraceae	NA	NA
asv1034	2	1	1	Bacteria	Firmicutes	Clostridia	Clostridiales	Ruminococcaceae	NA	NA
asv1035	31	1	1	Bacteria	Firmicutes	Clostridia	Clostridiales	Lachnospiraceae	NA	NA
asv1036	368	9	6	Bacteria	Bacteroidetes	Bacteroidia	Bacteroidales	Bacteroidaceae	Bacteroides	uniformis
asv1037	12	1	1	Bacteria	Firmicutes	Clostridia	Clostridiales	Ruminococcaceae	NA	NA
asv1038	137	2	1	Bacteria	Firmicutes	Clostridia	Clostridiales	Lachnospiraceae	NA	NA
asv1039	4646	30	21	Bacteria	Bacteroidetes	Bacteroidia	Bacteroidales	Rikenellaceae	NA	NA
asv1040	17	1	1	Bacteria	Firmicutes	Clostridia	Clostridiales	Ruminococcaceae	NA	NA
asv1041	80	2	1	Bacteria	Bacteroidetes	Bacteroidia	Bacteroidales	Odoribacteraceae	Butyricimonas	NA
asv1042	64	4	3	Bacteria	Firmicutes	Clostridia	Clostridiales	Lachnospiraceae	NA	NA
asv1043	1929	13	12	Bacteria	Bacteroidetes	Bacteroidia	Bacteroidales	Bacteroidaceae	Bacteroides	ovatus
asv1044	1	1	1	Bacteria	Firmicutes	Clostridia	Clostridiales	Lachnospiraceae	NA	NA
asv1045	36	1	1	Bacteria	Firmicutes	Clostridia	Clostridiales	Dehalobacteriaceae	Dehalobacterium	NA
asv1046	5	2	2	Bacteria	Firmicutes	Clostridia	Clostridiales	NA	NA	NA
asv1047	958	4	4	Bacteria	Firmicutes	Clostridia	Clostridiales	Ruminococcaceae	Ruminococcus	NA
asv1048	158	2	1	Bacteria	Bacteroidetes	Bacteroidia	Bacteroidales	Odoribacteraceae	Odoribacter	NA
asv1049	47	4	3	Bacteria	Firmicutes	Clostridia	Clostridiales	Veillonellaceae	Veillonella	parvula
asv1050	19	1	1	Bacteria	Firmicutes	Clostridia	Clostridiales	Lachnospiraceae	NA	NA
asv1051	6160	2	2	Bacteria	Bacteroidetes	Bacteroidia	Bacteroidales	Prevotellaceae	Prevotella	NA
asv1052	35	1	1	Bacteria	Firmicutes	Clostridia	Clostridiales	Ruminococcaceae	Oscillospira	NA
asv1053	467	12	9	Bacteria	Firmicutes	Clostridia	Clostridiales	Ruminococcaceae	Oscillospira	NA
asv1054	835	1	1	Bacteria	Bacteroidetes	Bacteroidia	Bacteroidales	S24-7	NA	NA
asv1055	17	2	2	Bacteria	Firmicutes	Clostridia	Clostridiales	Lachnospiraceae	Blautia	NA
asv1056	185	9	7	Bacteria	Firmicutes	Clostridia	Clostridiales	Lachnospiraceae	NA	NA
asv1057	13	1	1	Bacteria	Firmicutes	Clostridia	Clostridiales	Mogibacteriaceae	NA	NA
asv1058	99	16	14	Bacteria	Firmicutes	Clostridia	Clostridiales	Lachnospiraceae	NA	NA
asv1059	13	1	1	Bacteria	Firmicutes	Clostridia	Clostridiales	Mogibacteriaceae	NA	NA
asv1060	16	2	2	Bacteria	Firmicutes	Clostridia	Clostridiales	NA	NA	NA
asv1061	5	2	2	Bacteria	Firmicutes	Clostridia	Clostridiales	Ruminococcaceae	Oscillospira	NA
asv1062	3	1	1	Bacteria	Firmicutes	Clostridia	Clostridiales	NA	NA	NA
asv1063	2	1	1	Bacteria	Firmicutes	Clostridia	Clostridiales	Lachnospiraceae	Ruminococcus	NA
asv1064	503	1	1	Bacteria	Bacteroidetes	Bacteroidia	Bacteroidales	Paraprevotellaceae	Prevotella	NA
asv1065	324	1	1	Bacteria	Bacteroidetes	Bacteroidia	Bacteroidales	Paraprevotellaceae	Prevotella	NA
asv1066	174	2	2	Bacteria	Firmicutes	Clostridia	Clostridiales	Peptostreptococcaceae	NA	NA
asv1067	7	1	1	Bacteria	Firmicutes	Clostridia	Clostridiales	Clostridiaceae	Clostridium	NA
asv1068	37	1	1	Bacteria	Firmicutes	Clostridia	Clostridiales	Ruminococcaceae	Ruminococcus	NA
asv1069	12	1	1	Bacteria	Actinobacteria	Actinobacteria	Actinomycetales	Intrasporangiaceae	NA	NA
asv1070	136	4	3	Bacteria	Firmicutes	Clostridia	Clostridiales	Lachnospiraceae	Ruminococcus	NA
asv1071	409	2	2	Bacteria	Tenericutes	Mollicutes	RF39	NA	NA	NA
asv1072	182	1	1	Bacteria	Bacteroidetes	Bacteroidia	Bacteroidales	Porphyromonadaceae	Parabacteroides	NA
asv1073	17	1	1	Bacteria	Bacteroidetes	Bacteroidia	Bacteroidales	Odoribacteraceae	Butyricimonas	NA
asv1074	19	1	1	Bacteria	Firmicutes	Clostridia	Clostridiales	Mogibacteriaceae	NA	NA
asv1075	114	22	18	Bacteria	Firmicutes	Clostridia	Clostridiales	Ruminococcaceae	NA	NA
asv1076	22	2	1	Bacteria	Firmicutes	Clostridia	Clostridiales	NA	NA	NA
asv1077	3372	6	5	Bacteria	Bacteroidetes	Bacteroidia	Bacteroidales	Prevotellaceae	Prevotella	copri
asv1078	2734	13	11	Bacteria	Firmicutes	Clostridia	Clostridiales	Ruminococcaceae	NA	NA
asv1079	2317	3	3	Bacteria	Proteobacteria	Betaproteobacteria	Burkholderiales	Alcaligenaceae	Sutterella	NA
asv1080	1404	15	9	Bacteria	Firmicutes	Clostridia	Clostridiales	Ruminococcaceae	NA	NA
asv1081	270	2	2	Bacteria	Bacteroidetes	Bacteroidia	Bacteroidales	Prevotellaceae	Prevotella	NA
asv1082	62	1	1	Bacteria	Firmicutes	Clostridia	Clostridiales	Lachnospiraceae	Blautia	NA
asv1083	34	1	1	Bacteria	Firmicutes	Clostridia	Clostridiales	Lachnospiraceae	Dorea	NA
asv1084	440	39	29	Bacteria	Firmicutes	Clostridia	Clostridiales	Ruminococcaceae	NA	NA
asv1085	33	1	1	Bacteria	Firmicutes	Clostridia	Clostridiales	Lachnospiraceae	Coprococcus	NA
asv1086	1558	9	7	Bacteria	Firmicutes	Clostridia	Clostridiales	Ruminococcaceae	NA	NA
asv1087	38	1	1	Bacteria	Bacteroidetes	Bacteroidia	Bacteroidales	Barnesiellaceae	NA	NA
asv1088	70	12	11	Bacteria	Firmicutes	Clostridia	Clostridiales	Ruminococcaceae	Ruminococcus	NA
asv1089	24	1	1	Bacteria	Firmicutes	Clostridia	Clostridiales	Lachnospiraceae	NA	NA
asv1090	48	1	1	Bacteria	Bacteroidetes	Bacteroidia	Bacteroidales	Prevotellaceae	Prevotella	NA
asv1091	44	1	1	Bacteria	Firmicutes	Clostridia	Clostridiales	Lachnospiraceae	NA	NA
asv1092	28	2	1	Bacteria	Firmicutes	Clostridia	Clostridiales	Ruminococcaceae	NA	NA
asv1093	32	1	1	Bacteria	Firmicutes	Clostridia	Clostridiales	Lachnospiraceae	Dorea	NA
asv1094	21	4	4	Bacteria	Firmicutes	Clostridia	Clostridiales	Ruminococcaceae	NA	NA
asv1095	18	1	1	Bacteria	Proteobacteria	Betaproteobacteria	Nitrosomonadales	Nitrosomonadaceae	NA	NA
asv1096	27	5	5	Bacteria	Firmicutes	Clostridia	Clostridiales	Ruminococcaceae	NA	NA
asv1097	3780	23	20	Bacteria	Firmicutes	Clostridia	Clostridiales	Clostridiaceae	NA	NA
asv1098	17	4	4	Bacteria	Firmicutes	Clostridia	Clostridiales	Lachnospiraceae	Dorea	NA
asv1099	68	3	2	Bacteria	Bacteroidetes	Bacteroidia	Bacteroidales	Barnesiellaceae	NA	NA
asv1100	313	5	4	Bacteria	Firmicutes	Clostridia	Clostridiales	Ruminococcaceae	NA	NA
asv1101	2	1	1	Bacteria	Firmicutes	Clostridia	Clostridiales	Christensenellaceae	NA	NA
asv1102	102	2	2	Bacteria	Firmicutes	Clostridia	Clostridiales	NA	NA	NA
asv1103	0	0	0	Bacteria	Firmicutes	Clostridia	Clostridiales	Lachnospiraceae	Ruminococcus	NA
asv1104	17	1	1	Bacteria	Firmicutes	Clostridia	Clostridiales	Ruminococcaceae	NA	NA
asv1105	44	3	3	Bacteria	Firmicutes	Clostridia	Clostridiales	NA	NA	NA
asv1106	1	1	1	Bacteria	Firmicutes	Clostridia	Clostridiales	Christensenellaceae	NA	NA
asv1107	530	6	6	Bacteria	Firmicutes	Clostridia	Clostridiales	Ruminococcaceae	Ruminococcus	NA
asv1108	637	6	5	Bacteria	Bacteroidetes	Bacteroidia	Bacteroidales	Bacteroidaceae	Bacteroides	uniformis
asv1109	24	3	3	Bacteria	Firmicutes	Clostridia	Clostridiales	NA	NA	NA
asv1110	0	0	0	Bacteria	Verrucomicrobia	Verrucomicrobiae	Verrucomicrobiales	Verrucomicrobiaceae	Akkermansia	muciniphila
asv1111	0	0	0	Bacteria	Firmicutes	Clostridia	Clostridiales	Ruminococcaceae	Oscillospira	NA
asv1112	195	1	1	Bacteria	Firmicutes	Clostridia	Clostridiales	Ruminococcaceae	Ruminococcus	NA
asv1113	2	1	1	Bacteria	Firmicutes	Clostridia	Clostridiales	Ruminococcaceae	Ruminococcus	NA
asv1114	82	5	4	Bacteria	Firmicutes	Clostridia	Clostridiales	Ruminococcaceae	Ruminococcus	NA
asv1115	14	2	2	Bacteria	Firmicutes	Clostridia	Clostridiales	Lachnospiraceae	Coprococcus	NA
asv1116	165	5	4	Bacteria	Firmicutes	Clostridia	Clostridiales	Lachnospiraceae	NA	NA
asv1117	93	3	3	Bacteria	Firmicutes	Clostridia	Clostridiales	Lachnospiraceae	NA	NA
asv1118	9	4	4	Bacteria	Firmicutes	Clostridia	Clostridiales	Christensenellaceae	NA	NA
asv1119	3443	36	24	Bacteria	Firmicutes	Clostridia	Clostridiales	Lachnospiraceae	Anaerostipes	NA
asv1120	47	1	1	Bacteria	Bacteroidetes	Bacteroidia	Bacteroidales	Bacteroidaceae	Bacteroides	ovatus
asv1121	23	6	5	Bacteria	Firmicutes	Clostridia	Clostridiales	Ruminococcaceae	Ruminococcus	NA
asv1122	55	1	1	Bacteria	Proteobacteria	Betaproteobacteria	Burkholderiales	Alcaligenaceae	Sutterella	NA
asv1123	290	1	1	Bacteria	Firmicutes	Clostridia	Clostridiales	NA	NA	NA
asv1124	105	4	4	Bacteria	Firmicutes	Clostridia	Clostridiales	Lachnospiraceae	NA	NA
asv1125	26	10	9	Bacteria	Firmicutes	Clostridia	Clostridiales	Lachnospiraceae	Ruminococcus	NA
asv1126	3	1	1	Bacteria	Firmicutes	Clostridia	Clostridiales	Christensenellaceae	NA	NA
asv1127	17	1	1	Bacteria	Actinobacteria	Coriobacteriia	Coriobacteriales	Coriobacteriaceae	Eggerthella	lenta
asv1128	1219	1	1	Bacteria	Firmicutes	Clostridia	Clostridiales	Ruminococcaceae	Ruminococcus	bromii
asv1129	990	2	1	Bacteria	Firmicutes	Clostridia	Clostridiales	Ruminococcaceae	NA	NA
asv1130	1869	9	8	Bacteria	Bacteroidetes	Bacteroidia	Bacteroidales	Bacteroidaceae	Bacteroides	ovatus
asv1131	0	0	0	Bacteria	Bacteroidetes	Bacteroidia	Bacteroidales	Bacteroidaceae	Bacteroides	plebeius
asv1132	63	1	1	Bacteria	Firmicutes	Clostridia	Clostridiales	Lachnospiraceae	Lachnospira	NA
asv1133	175	7	6	Bacteria	Firmicutes	Clostridia	Clostridiales	NA	NA	NA
asv1134	112	2	2	Bacteria	Firmicutes	Clostridia	Clostridiales	Ruminococcaceae	Oscillospira	NA
asv1135	407	2	2	Bacteria	Firmicutes	Clostridia	Clostridiales	NA	NA	NA
asv1136	22	1	1	Bacteria	Firmicutes	Clostridia	Clostridiales	NA	NA	NA
asv1137	115	4	3	Bacteria	Firmicutes	Clostridia	Clostridiales	Veillonellaceae	Acidaminococcus	NA
asv1138	10549	32	23	Bacteria	Bacteroidetes	Bacteroidia	Bacteroidales	Rikenellaceae	NA	NA
asv1139	54	1	1	Bacteria	Firmicutes	Clostridia	Clostridiales	Ruminococcaceae	NA	NA
asv1140	36	2	2	Bacteria	Firmicutes	Clostridia	Clostridiales	NA	NA	NA
asv1141	13238	17	12	Bacteria	Bacteroidetes	Bacteroidia	Bacteroidales	Barnesiellaceae	NA	NA
asv1142	93	1	1	Bacteria	Tenericutes	RF3	ML615J-28	NA	NA	NA
asv1143	9	2	2	Bacteria	Firmicutes	Clostridia	Clostridiales	Ruminococcaceae	Ruminococcus	NA
asv1144	489	1	1	Bacteria	Firmicutes	Clostridia	Clostridiales	Veillonellaceae	Megasphaera	NA
asv1145	97	1	1	Bacteria	Bacteroidetes	NA	Unknown	NA	NA	NA
asv1146	7348	12	9	Archaea	Euryarchaeota	Methanobacteria	Methanobacteriales	Methanobacteriaceae	Methanobrevibacter	NA
asv1147	8	1	1	Bacteria	Bacteroidetes	Bacteroidia	Bacteroidales	Porphyromonadaceae	Porphyromonas	NA
asv1148	573	1	1	Bacteria	Bacteroidetes	Bacteroidia	Bacteroidales	Prevotellaceae	Prevotella	copri
asv1149	268	8	8	Bacteria	Firmicutes	Clostridia	Clostridiales	Veillonellaceae	Phascolarctobacterium	NA
asv1150	171	2	2	Bacteria	Bacteroidetes	Bacteroidia	Bacteroidales	Prevotellaceae	Prevotella	NA
asv1151	86	3	3	Bacteria	Firmicutes	Clostridia	Clostridiales	Lachnospiraceae	Coprococcus	NA
asv1152	145	1	1	Bacteria	Firmicutes	Clostridia	Clostridiales	Clostridiaceae	NA	NA
asv1153	21	1	1	Bacteria	Proteobacteria	Betaproteobacteria	Burkholderiales	Alcaligenaceae	Sutterella	NA
asv1154	7	1	1	Bacteria	Firmicutes	Clostridia	Clostridiales	Lachnospiraceae	Coprococcus	NA
asv1155	76	2	2	Bacteria	Bacteroidetes	Bacteroidia	Bacteroidales	Prevotellaceae	Prevotella	NA
asv1156	370	24	20	Bacteria	Firmicutes	Clostridia	Clostridiales	Lachnospiraceae	Ruminococcus	NA
asv1157	5454	9	7	Bacteria	Bacteroidetes	Bacteroidia	Bacteroidales	Odoribacteraceae	Butyricimonas	NA
asv1158	79	1	1	Bacteria	Firmicutes	Clostridia	Clostridiales	Ruminococcaceae	Ruminococcus	NA
asv1159	65	1	1	Bacteria	Firmicutes	Clostridia	Clostridiales	Clostridiaceae	NA	NA
asv1160	19	1	1	Bacteria	Actinobacteria	Actinobacteria	Actinomycetales	Corynebacteriaceae	Corynebacterium	durum
asv1161	572	22	18	Bacteria	Firmicutes	Clostridia	Clostridiales	NA	NA	NA
asv1162	16	1	1	Bacteria	Firmicutes	Clostridia	Clostridiales	Tissierellaceae	ph2	NA
asv1163	36	3	3	Bacteria	Firmicutes	Erysipelotrichi	Erysipelotrichales	Erysipelotrichaceae	NA	NA
asv1164	40	1	1	Bacteria	Firmicutes	Clostridia	Clostridiales	Ruminococcaceae	Ruminococcus	NA
asv1165	2935	20	15	Bacteria	Firmicutes	Clostridia	Clostridiales	Ruminococcaceae	Ruminococcus	callidus
asv1166	129	33	26	Bacteria	Firmicutes	Clostridia	Clostridiales	Peptostreptococcaceae	NA	NA
asv1167	5	1	1	Bacteria	Firmicutes	Clostridia	Clostridiales	Ruminococcaceae	Ruminococcus	NA
asv1168	46	1	1	Bacteria	Firmicutes	Clostridia	Clostridiales	NA	NA	NA
asv1169	19964	4	3	Bacteria	Bacteroidetes	Bacteroidia	Bacteroidales	Prevotellaceae	Prevotella	NA
asv1170	1661	2	2	Bacteria	Bacteroidetes	Bacteroidia	Bacteroidales	Odoribacteraceae	Butyricimonas	NA
asv1171	0	0	0	Bacteria	Firmicutes	Clostridia	Clostridiales	Lachnospiraceae	Roseburia	faecis
asv1172	2	1	1	Bacteria	Firmicutes	Clostridia	Clostridiales	Veillonellaceae	Dialister	NA
asv1173	22	1	1	Bacteria	Firmicutes	Clostridia	Clostridiales	NA	NA	NA
asv1174	211	1	1	Bacteria	Firmicutes	Clostridia	Clostridiales	Ruminococcaceae	NA	NA
asv1175	163	3	1	Bacteria	Firmicutes	Clostridia	Clostridiales	Lachnospiraceae	Dorea	NA
asv1176	31	1	1	Bacteria	Firmicutes	Clostridia	Clostridiales	Lachnospiraceae	NA	NA
asv1177	2	1	1	Bacteria	Firmicutes	Clostridia	Clostridiales	Mogibacteriaceae	NA	NA
asv1178	662	8	6	Bacteria	Bacteroidetes	Bacteroidia	Bacteroidales	Barnesiellaceae	NA	NA
asv1179	212	5	5	Bacteria	Firmicutes	Clostridia	Clostridiales	NA	NA	NA
asv1180	1	1	1	Bacteria	Firmicutes	Clostridia	Clostridiales	Mogibacteriaceae	NA	NA
asv1181	383	2	1	Bacteria	Bacteroidetes	Bacteroidia	Bacteroidales	Prevotellaceae	Prevotella	stercorea
asv1182	43	1	1	Bacteria	Actinobacteria	Coriobacteriia	Coriobacteriales	Coriobacteriaceae	Collinsella	NA
asv1183	1	1	1	Bacteria	Firmicutes	Clostridia	Clostridiales	NA	NA	NA
asv1184	349	5	5	Bacteria	Firmicutes	Clostridia	Clostridiales	Lachnospiraceae	Dorea	formicigenerans
asv1185	123	13	10	Bacteria	Bacteroidetes	Bacteroidia	Bacteroidales	Bacteroidaceae	Bacteroides	ovatus
asv1186	1	1	1	Bacteria	Firmicutes	Clostridia	Clostridiales	Ruminococcaceae	NA	NA
asv1187	186	2	2	Bacteria	Bacteroidetes	Bacteroidia	Bacteroidales	Barnesiellaceae	NA	NA
asv1188	162	2	2	Bacteria	Firmicutes	Clostridia	Clostridiales	Christensenellaceae	NA	NA
asv1189	29	1	1	Bacteria	Firmicutes	Clostridia	Clostridiales	Ruminococcaceae	NA	NA
asv1190	40	5	5	Bacteria	Firmicutes	Clostridia	Clostridiales	Lachnospiraceae	Blautia	NA
asv1191	1	1	1	Bacteria	Firmicutes	Clostridia	Clostridiales	NA	NA	NA
asv1192	8	1	1	Bacteria	Firmicutes	Clostridia	Clostridiales	Ruminococcaceae	NA	NA
asv1193	80	1	1	Bacteria	Firmicutes	Clostridia	Clostridiales	NA	NA	NA
asv1194	211	2	2	Bacteria	Cyanobacteria	4C0d-2	YS2	NA	NA	NA
asv1195	677	2	2	Bacteria	Bacteroidetes	Bacteroidia	Bacteroidales	Bacteroidaceae	Bacteroides	plebeius
asv1196	368	1	1	Bacteria	Fusobacteria	Fusobacteriia	Fusobacteriales	Fusobacteriaceae	Fusobacterium	NA
asv1197	266	1	1	Bacteria	Firmicutes	Clostridia	Clostridiales	Christensenellaceae	NA	NA
asv1198	5	1	1	Bacteria	Firmicutes	Clostridia	Clostridiales	NA	NA	NA
asv1199	0	0	0	Bacteria	Firmicutes	Clostridia	Clostridiales	NA	NA	NA
asv1200	96	24	20	Bacteria	Firmicutes	Clostridia	Clostridiales	Ruminococcaceae	Oscillospira	NA
asv1201	29	1	1	Bacteria	Firmicutes	Clostridia	Clostridiales	Lachnospiraceae	NA	NA
asv1202	6	1	1	Bacteria	Proteobacteria	Gammaproteobacteria	Enterobacteriales	Enterobacteriaceae	Serratia	NA
asv1203	8	1	1	Bacteria	Firmicutes	Clostridia	Clostridiales	Lachnospiraceae	Roseburia	NA
asv1204	0	0	0	Bacteria	Firmicutes	Clostridia	Clostridiales	NA	NA	NA
asv1205	346	2	2	Bacteria	Firmicutes	Clostridia	Clostridiales	Ruminococcaceae	NA	NA
asv1206	15	1	1	Bacteria	Proteobacteria	Gammaproteobacteria	Aeromonadales	Succinivibrionaceae	Succinivibrio	NA
asv1207	0	0	0	Bacteria	Bacteroidetes	Bacteroidia	Bacteroidales	Porphyromonadaceae	Parabacteroides	distasonis
asv1208	37	2	2	Bacteria	Firmicutes	Clostridia	Clostridiales	Lachnospiraceae	NA	NA
asv1209	4839	3	2	Bacteria	Bacteroidetes	Bacteroidia	Bacteroidales	Prevotellaceae	Prevotella	copri
asv1210	4	1	1	Bacteria	Firmicutes	Clostridia	Clostridiales	Ruminococcaceae	NA	NA
asv1211	162	2	2	Bacteria	Firmicutes	Clostridia	Clostridiales	NA	NA	NA
asv1212	139	31	24	Bacteria	Firmicutes	Clostridia	Clostridiales	Lachnospiraceae	Dorea	NA
asv1213	817	5	5	Bacteria	Firmicutes	Clostridia	Clostridiales	Lachnospiraceae	Coprococcus	NA
asv1214	4	1	1	Bacteria	Firmicutes	Clostridia	Clostridiales	Ruminococcaceae	NA	NA
asv1215	48	1	1	Bacteria	Firmicutes	Clostridia	Clostridiales	Lachnospiraceae	NA	NA
asv1216	12	1	1	Bacteria	Firmicutes	Clostridia	Clostridiales	Ruminococcaceae	NA	NA
asv1217	238	1	1	Bacteria	Firmicutes	Clostridia	Clostridiales	Ruminococcaceae	Ruminococcus	NA
asv1218	799	35	25	Bacteria	Firmicutes	Clostridia	Clostridiales	Lachnospiraceae	Ruminococcus	gnavus
asv1219	272	1	1	Bacteria	Firmicutes	Clostridia	Clostridiales	Clostridiaceae	Clostridium	NA
asv1220	0	0	0	Bacteria	Bacteroidetes	Bacteroidia	Bacteroidales	Prevotellaceae	Prevotella	pallens
asv1221	25	1	1	Bacteria	Firmicutes	Clostridia	Clostridiales	Ruminococcaceae	NA	NA
asv1222	1906	14	9	Bacteria	Firmicutes	Clostridia	Clostridiales	Ruminococcaceae	NA	NA
asv1223	2	1	1	Bacteria	Firmicutes	Clostridia	Clostridiales	Ruminococcaceae	Ruminococcus	NA
asv1224	3	1	1	Bacteria	Firmicutes	Clostridia	Clostridiales	Ruminococcaceae	NA	NA
asv1225	1553	45	31	Bacteria	Firmicutes	Clostridia	Clostridiales	Ruminococcaceae	Faecalibacterium	prausnitzii
asv1226	38	2	2	Bacteria	Bacteroidetes	Bacteroidia	Bacteroidales	Prevotellaceae	Prevotella	NA
asv1227	70	3	3	Bacteria	Firmicutes	Clostridia	Clostridiales	Lachnospiraceae	NA	NA
asv1228	242	2	2	Bacteria	Cyanobacteria	Chloroplast	Streptophyta	NA	NA	NA
asv1229	0	0	0	Bacteria	Bacteroidetes	Bacteroidia	Bacteroidales	Bacteroidaceae	Bacteroides	plebeius
asv1230	531	23	18	Bacteria	Firmicutes	Clostridia	Clostridiales	Mogibacteriaceae	NA	NA
asv1231	25	8	8	Bacteria	Firmicutes	Clostridia	Clostridiales	Lachnospiraceae	NA	NA
asv1232	48	1	1	Bacteria	Firmicutes	Clostridia	Clostridiales	Lachnospiraceae	NA	NA
asv1233	129	2	1	Bacteria	Firmicutes	Clostridia	Clostridiales	Ruminococcaceae	NA	NA
asv1234	36	1	1	Bacteria	Bacteroidetes	Bacteroidia	Bacteroidales	Bacteroidaceae	Bacteroides	eggerthii
asv1235	5	1	1	Bacteria	Firmicutes	Clostridia	Clostridiales	Lachnospiraceae	NA	NA
asv1236	33	1	1	Bacteria	Bacteroidetes	Bacteroidia	Bacteroidales	Bacteroidaceae	Bacteroides	NA
asv1237	231	2	2	Bacteria	Firmicutes	Clostridia	Clostridiales	NA	NA	NA
asv1238	382	1	1	Bacteria	Firmicutes	Clostridia	Clostridiales	Lachnospiraceae	Roseburia	NA
asv1239	48	2	2	Bacteria	Firmicutes	Clostridia	Clostridiales	Ruminococcaceae	Ethanoligenens	NA
asv1240	1720	43	29	Bacteria	Firmicutes	Clostridia	Clostridiales	Lachnospiraceae	Blautia	NA
asv1241	17	1	1	Bacteria	Firmicutes	Clostridia	Clostridiales	Lachnospiraceae	Blautia	NA
asv1242	130	1	1	Bacteria	Firmicutes	Clostridia	Clostridiales	Christensenellaceae	NA	NA
asv1243	2	1	1	Bacteria	Firmicutes	Clostridia	Clostridiales	Christensenellaceae	NA	NA
asv1244	196	1	1	Bacteria	Bacteroidetes	Bacteroidia	Bacteroidales	Paraprevotellaceae	Prevotella	NA
asv1245	79	1	1	Bacteria	Firmicutes	Clostridia	Clostridiales	Lachnospiraceae	Ruminococcus	gnavus
asv1246	45	1	1	Bacteria	Firmicutes	Clostridia	Clostridiales	Lachnospiraceae	NA	NA
asv1247	11	1	1	Bacteria	Fusobacteria	Fusobacteriia	Fusobacteriales	Fusobacteriaceae	Fusobacterium	NA
asv1248	5	1	1	Bacteria	Firmicutes	Clostridia	Clostridiales	Lachnospiraceae	Coprococcus	NA
asv1249	143	1	1	Bacteria	Firmicutes	Clostridia	Clostridiales	NA	NA	NA
asv1250	102	1	1	Bacteria	Firmicutes	Clostridia	Clostridiales	Ruminococcaceae	Ruminococcus	NA
asv1251	157	1	1	Bacteria	Firmicutes	Clostridia	Clostridiales	Christensenellaceae	NA	NA
asv1252	3	1	1	Bacteria	Firmicutes	Clostridia	Clostridiales	Ruminococcaceae	Oscillospira	NA
asv1253	253	5	5	Bacteria	Actinobacteria	Coriobacteriia	Coriobacteriales	Coriobacteriaceae	Adlercreutzia	NA
asv1254	19159	54	34	Bacteria	Firmicutes	Clostridia	Clostridiales	Ruminococcaceae	NA	NA
asv1255	188	10	9	Bacteria	Firmicutes	Clostridia	Clostridiales	NA	NA	NA
asv1256	39	1	1	Bacteria	Firmicutes	Clostridia	Clostridiales	Christensenellaceae	NA	NA
asv1257	78	4	4	Bacteria	Bacteroidetes	Bacteroidia	Bacteroidales	Prevotellaceae	Prevotella	copri
asv1258	45	2	1	Bacteria	Firmicutes	Clostridia	Clostridiales	NA	NA	NA
asv1259	18	1	1	Bacteria	Firmicutes	Clostridia	Clostridiales	Lachnospiraceae	NA	NA
asv1260	0	0	0	Bacteria	Firmicutes	Clostridia	Clostridiales	Ruminococcaceae	Ruminococcus	NA
asv1261	410	1	1	Bacteria	Proteobacteria	Deltaproteobacteria	Desulfovibrionales	Desulfovibrionaceae	Desulfovibrio	D168
asv1262	15	6	6	Bacteria	Firmicutes	Clostridia	Clostridiales	Ruminococcaceae	Ruminococcus	NA
asv1263	9	1	1	Bacteria	Firmicutes	Clostridia	Clostridiales	Ruminococcaceae	NA	NA
asv1264	12	1	1	Bacteria	Firmicutes	Clostridia	Clostridiales	Ruminococcaceae	NA	NA
asv1265	3	1	1	Bacteria	Firmicutes	Clostridia	Clostridiales	Ruminococcaceae	Ruminococcus	NA
asv1266	4	2	2	Bacteria	Firmicutes	Clostridia	Clostridiales	Christensenellaceae	NA	NA
asv1267	391	38	23	Bacteria	Firmicutes	Clostridia	Clostridiales	Lachnospiraceae	NA	NA
asv1268	13	1	1	Bacteria	Firmicutes	Clostridia	Clostridiales	Mogibacteriaceae	NA	NA
asv1269	2685	5	5	Bacteria	Firmicutes	Clostridia	Clostridiales	Ruminococcaceae	Ruminococcus	NA
asv1270	2	1	1	Bacteria	Firmicutes	Clostridia	Clostridiales	Peptostreptococcaceae	NA	NA
asv1271	26	1	1	Bacteria	Proteobacteria	Gammaproteobacteria	Enterobacteriales	Enterobacteriaceae	Citrobacter	NA
asv1272	1099	24	19	Bacteria	Bacteroidetes	Bacteroidia	Bacteroidales	Bacteroidaceae	Bacteroides	NA
asv1273	47	1	1	Bacteria	Firmicutes	Clostridia	Clostridiales	Christensenellaceae	NA	NA
asv1274	55	10	10	Bacteria	Firmicutes	Clostridia	Clostridiales	Lachnospiraceae	Anaerostipes	NA
asv1275	42	4	3	Bacteria	Firmicutes	Clostridia	Clostridiales	Peptostreptococcaceae	NA	NA
asv1276	15	1	1	Bacteria	Firmicutes	Clostridia	Clostridiales	Lachnospiraceae	NA	NA
asv1277	135	1	1	Bacteria	Bacteroidetes	Bacteroidia	Bacteroidales	Paraprevotellaceae	Prevotella	NA
asv1278	206	9	6	Bacteria	Firmicutes	Clostridia	Clostridiales	Ruminococcaceae	NA	NA
asv1279	446	6	5	Bacteria	Firmicutes	Clostridia	Clostridiales	Ruminococcaceae	Faecalibacterium	prausnitzii
asv1280	15	1	1	Bacteria	Firmicutes	Clostridia	Clostridiales	Ruminococcaceae	Oscillospira	NA
asv1281	2	1	1	Bacteria	Firmicutes	Clostridia	Clostridiales	Mogibacteriaceae	NA	NA
asv1282	155	5	5	Bacteria	Firmicutes	Clostridia	Clostridiales	Mogibacteriaceae	NA	NA
asv1283	363	5	5	Bacteria	Firmicutes	Clostridia	Clostridiales	Lachnospiraceae	Lachnospira	NA
asv1284	6217	24	17	Bacteria	Bacteroidetes	Bacteroidia	Bacteroidales	Bacteroidaceae	Bacteroides	NA
asv1285	52	1	1	Bacteria	Firmicutes	Clostridia	Clostridiales	Mogibacteriaceae	NA	NA
asv1286	13	1	1	Bacteria	Proteobacteria	Deltaproteobacteria	Desulfovibrionales	Desulfovibrionaceae	NA	NA
asv1287	24	6	5	Bacteria	Firmicutes	Clostridia	Clostridiales	Lachnospiraceae	NA	NA
asv1288	11	1	1	Bacteria	Firmicutes	Clostridia	Clostridiales	Clostridiaceae	Clostridium	perfringens
asv1289	0	0	0	Bacteria	Firmicutes	Clostridia	Clostridiales	Ruminococcaceae	NA	NA
asv1290	3	1	1	Bacteria	Firmicutes	Clostridia	Clostridiales	Lachnospiraceae	Anaerostipes	NA
asv1291	1949	21	16	Bacteria	Firmicutes	Clostridia	Clostridiales	Lachnospiraceae	Lachnospira	NA
asv1292	1081	8	7	Bacteria	Bacteroidetes	Bacteroidia	Bacteroidales	Bacteroidaceae	Bacteroides	ovatus
asv1293	3	1	1	Bacteria	Firmicutes	Clostridia	Clostridiales	Ruminococcaceae	Oscillospira	NA
asv1294	4	1	1	Bacteria	Firmicutes	Clostridia	Clostridiales	Ruminococcaceae	Ruminococcus	NA
asv1295	32	1	1	Bacteria	Firmicutes	Clostridia	Clostridiales	Lachnospiraceae	Coprococcus	NA
asv1296	506	10	9	Bacteria	Firmicutes	Clostridia	Clostridiales	Lachnospiraceae	NA	NA
asv1297	4	1	1	Bacteria	Firmicutes	Bacilli	Lactobacillales	Streptococcaceae	Streptococcus	NA
asv1298	221	10	9	Bacteria	Firmicutes	Clostridia	Clostridiales	Ruminococcaceae	NA	NA
asv1299	9	1	1	Bacteria	Firmicutes	Clostridia	Clostridiales	Ruminococcaceae	Ruminococcus	NA
asv1300	322	3	2	Bacteria	Bacteroidetes	Bacteroidia	Bacteroidales	Bacteroidaceae	Bacteroides	NA
asv1301	382	1	1	Bacteria	Firmicutes	Clostridia	Clostridiales	Clostridiaceae	NA	NA
asv1302	8	1	1	Bacteria	Firmicutes	Clostridia	Clostridiales	Lachnospiraceae	Ruminococcus	NA
asv1303	849	3	3	Bacteria	Firmicutes	Clostridia	Clostridiales	Ruminococcaceae	NA	NA
asv1304	70	1	1	Bacteria	Firmicutes	Clostridia	Clostridiales	Mogibacteriaceae	NA	NA
asv1305	0	0	0	Bacteria	Proteobacteria	Betaproteobacteria	Burkholderiales	Alcaligenaceae	Sutterella	NA
asv1306	2172	8	6	Bacteria	Bacteroidetes	Bacteroidia	Bacteroidales	Paraprevotellaceae	Paraprevotella	NA
asv1307	188908	34	23	Bacteria	Bacteroidetes	Bacteroidia	Bacteroidales	Prevotellaceae	Prevotella	copri
asv1308	48	1	1	Bacteria	Firmicutes	Bacilli	Turicibacterales	Turicibacteraceae	Turicibacter	NA
asv1309	19	1	1	Bacteria	Firmicutes	Clostridia	Clostridiales	Mogibacteriaceae	NA	NA
asv1310	36	4	3	Bacteria	Firmicutes	Clostridia	Clostridiales	Ruminococcaceae	NA	NA
asv1311	1	1	1	Bacteria	Firmicutes	Clostridia	Clostridiales	Ruminococcaceae	Oscillospira	NA
asv1312	5	2	2	Bacteria	Firmicutes	Clostridia	Clostridiales	Ruminococcaceae	Anaerotruncus	NA
asv1313	79	13	10	Bacteria	Firmicutes	Clostridia	Clostridiales	Lachnospiraceae	NA	NA
asv1314	296	6	6	Bacteria	Firmicutes	Clostridia	Clostridiales	Ruminococcaceae	NA	NA
asv1315	9	3	2	Bacteria	Firmicutes	Clostridia	Clostridiales	Christensenellaceae	NA	NA
asv1316	76	1	1	Bacteria	Bacteroidetes	Bacteroidia	Bacteroidales	Paraprevotellaceae	Prevotella	NA
asv1317	8515	55	33	Bacteria	Bacteroidetes	Bacteroidia	Bacteroidales	Rikenellaceae	NA	NA
asv1318	1448	7	7	Bacteria	Firmicutes	Clostridia	Clostridiales	NA	NA	NA
asv1319	5	2	2	Bacteria	Firmicutes	Clostridia	Clostridiales	Ruminococcaceae	NA	NA
asv1320	1308	1	1	Bacteria	Bacteroidetes	Bacteroidia	Bacteroidales	Prevotellaceae	Prevotella	copri
asv1321	51	1	1	Bacteria	Firmicutes	Clostridia	Clostridiales	Lachnospiraceae	NA	NA
asv1322	395	29	23	Bacteria	Firmicutes	Clostridia	Clostridiales	Ruminococcaceae	Oscillospira	NA
asv1323	1	1	1	Bacteria	Firmicutes	Clostridia	Clostridiales	Ruminococcaceae	NA	NA
asv1324	42	1	1	Bacteria	Firmicutes	Clostridia	Clostridiales	Ruminococcaceae	Faecalibacterium	prausnitzii
asv1325	69	2	2	Bacteria	Firmicutes	Clostridia	Clostridiales	Ruminococcaceae	Ruminococcus	NA
asv1326	10	1	1	Bacteria	Firmicutes	Clostridia	Clostridiales	Ruminococcaceae	Ruminococcus	NA
asv1327	1613	12	11	Bacteria	Bacteroidetes	Bacteroidia	Bacteroidales	Bacteroidaceae	Bacteroides	NA
asv1328	14	1	1	Bacteria	Firmicutes	Clostridia	Clostridiales	Lachnospiraceae	NA	NA
asv1329	13	1	1	Bacteria	Firmicutes	Clostridia	Clostridiales	Ruminococcaceae	NA	NA
asv1330	541	7	6	Bacteria	Proteobacteria	Betaproteobacteria	Burkholderiales	Alcaligenaceae	Sutterella	NA
asv1331	572	5	5	Bacteria	Firmicutes	Clostridia	Clostridiales	Lachnospiraceae	Ruminococcus	gnavus
asv1332	1	1	1	Bacteria	Firmicutes	Clostridia	Clostridiales	Ruminococcaceae	Ruminococcus	NA
asv1333	207	1	1	Bacteria	Bacteroidetes	Bacteroidia	Bacteroidales	Bacteroidaceae	Bacteroides	NA
asv1334	316	2	1	Bacteria	Bacteroidetes	Bacteroidia	Bacteroidales	Paraprevotellaceae	Paraprevotella	NA
asv1335	10	1	1	Bacteria	Firmicutes	Clostridia	Clostridiales	NA	NA	NA
asv1336	7495	30	20	Bacteria	Bacteroidetes	Bacteroidia	Bacteroidales	Prevotellaceae	Prevotella	copri
asv1337	126	1	1	Bacteria	Firmicutes	Erysipelotrichi	Erysipelotrichales	Erysipelotrichaceae	Eubacterium	dolichum
asv1338	3	1	1	Bacteria	Firmicutes	Clostridia	Clostridiales	Ruminococcaceae	Oscillospira	NA
asv1339	31	7	6	Bacteria	Firmicutes	Clostridia	Clostridiales	Lachnospiraceae	Blautia	NA
asv1340	173	4	3	Bacteria	Firmicutes	Clostridia	Clostridiales	Ruminococcaceae	Oscillospira	NA
asv1341	118	2	2	Bacteria	Firmicutes	Clostridia	Clostridiales	Ruminococcaceae	NA	NA
asv1342	49	1	1	Bacteria	Firmicutes	Clostridia	Clostridiales	Ruminococcaceae	Ruminococcus	bromii
asv1343	213	7	7	Bacteria	Firmicutes	Clostridia	Clostridiales	Christensenellaceae	NA	NA
asv1344	7	1	1	Bacteria	Firmicutes	Clostridia	Clostridiales	Ruminococcaceae	Oscillospira	NA
asv1345	423	6	6	Bacteria	Bacteroidetes	Bacteroidia	Bacteroidales	Rikenellaceae	NA	NA
asv1346	164	4	4	Bacteria	Firmicutes	Clostridia	Clostridiales	NA	NA	NA
asv1347	1060	2	1	Bacteria	Bacteroidetes	Bacteroidia	Bacteroidales	Prevotellaceae	Prevotella	stercorea
asv1348	360	3	2	Bacteria	Firmicutes	Clostridia	Clostridiales	NA	NA	NA
asv1349	47	1	1	Bacteria	Firmicutes	Clostridia	Clostridiales	Tissierellaceae	Anaerococcus	NA
asv1350	0	0	0	Bacteria	Bacteroidetes	Bacteroidia	Bacteroidales	Bacteroidaceae	Bacteroides	plebeius
asv1351	16	1	1	Bacteria	Synergistetes	Synergistia	Synergistales	Synergistaceae	Synergistes	NA
asv1352	1230	22	19	Bacteria	Firmicutes	Clostridia	Clostridiales	Ruminococcaceae	NA	NA
asv1353	735	2	2	Bacteria	Firmicutes	Clostridia	Clostridiales	Ruminococcaceae	Ruminococcus	flavefaciens
asv1354	157	2	2	Bacteria	Firmicutes	Clostridia	Clostridiales	Ruminococcaceae	Ruminococcus	NA
asv1355	778	30	23	Bacteria	Firmicutes	Clostridia	Clostridiales	Lachnospiraceae	NA	NA
asv1356	2392	7	6	Bacteria	Bacteroidetes	Bacteroidia	Bacteroidales	Bacteroidaceae	Bacteroides	NA
asv1357	610	7	6	Bacteria	Firmicutes	Clostridia	Clostridiales	Lachnospiraceae	Lachnospira	NA
asv1358	1	1	1	Bacteria	Firmicutes	Clostridia	Clostridiales	NA	NA	NA
asv1359	2105	7	4	Bacteria	Firmicutes	Erysipelotrichi	Erysipelotrichales	Erysipelotrichaceae	Catenibacterium	NA
asv1360	528	4	2	Bacteria	Bacteroidetes	Bacteroidia	Bacteroidales	Odoribacteraceae	Odoribacter	NA
asv1361	28	1	1	Bacteria	Firmicutes	Clostridia	Clostridiales	NA	NA	NA
asv1362	1	1	1	Bacteria	Firmicutes	Clostridia	Clostridiales	Lachnospiraceae	Lachnospira	NA
asv1363	160	1	1	Bacteria	Firmicutes	Clostridia	Clostridiales	Veillonellaceae	Megamonas	NA
asv1364	17	1	1	Bacteria	Bacteroidetes	Bacteroidia	Bacteroidales	Bacteroidaceae	Bacteroides	ovatus
asv1365	9	1	1	Bacteria	Firmicutes	Clostridia	Clostridiales	Mogibacteriaceae	NA	NA
asv1366	0	0	0	Bacteria	Bacteroidetes	Bacteroidia	Bacteroidales	Prevotellaceae	Prevotella	copri
asv1367	59	3	3	Bacteria	Firmicutes	Erysipelotrichi	Erysipelotrichales	Erysipelotrichaceae	Eubacterium	dolichum
asv1368	1	1	1	Bacteria	Firmicutes	Clostridia	Clostridiales	Ruminococcaceae	NA	NA
asv1369	7	1	1	Bacteria	Firmicutes	Clostridia	Clostridiales	Lachnospiraceae	NA	NA
asv1370	2	1	1	Bacteria	Firmicutes	Clostridia	Clostridiales	Christensenellaceae	NA	NA
asv1371	308	6	5	Bacteria	Firmicutes	Clostridia	Clostridiales	Christensenellaceae	NA	NA
asv1372	16	1	1	Bacteria	Firmicutes	Clostridia	Clostridiales	Ruminococcaceae	NA	NA
asv1373	7	1	1	Bacteria	Firmicutes	Clostridia	Clostridiales	Lachnospiraceae	Pseudobutyrivibrio	NA
asv1374	20	1	1	Bacteria	Firmicutes	Clostridia	Clostridiales	Ruminococcaceae	Faecalibacterium	prausnitzii
asv1375	82	3	3	Bacteria	Firmicutes	Clostridia	Clostridiales	Lachnospiraceae	NA	NA
asv1376	173	9	6	Bacteria	Firmicutes	Clostridia	Clostridiales	Ruminococcaceae	NA	NA
asv1377	32	1	1	Bacteria	Firmicutes	Clostridia	Clostridiales	Lachnospiraceae	NA	NA
asv1378	474	1	1	Bacteria	Bacteroidetes	Bacteroidia	Bacteroidales	Bacteroidaceae	Bacteroides	caccae
asv1379	35	1	1	Bacteria	Actinobacteria	Actinobacteria	Bifidobacteriales	Bifidobacteriaceae	Bifidobacterium	adolescentis
asv1380	84	1	1	Bacteria	Firmicutes	Clostridia	Clostridiales	Ruminococcaceae	NA	NA
asv1381	66	1	1	Bacteria	Tenericutes	Mollicutes	RF39	NA	NA	NA
asv1382	58	4	3	Bacteria	Firmicutes	Clostridia	Clostridiales	Ruminococcaceae	NA	NA
asv1383	11	1	1	Bacteria	Firmicutes	Clostridia	Clostridiales	Ruminococcaceae	Ruminococcus	NA
asv1384	1826	11	7	Bacteria	Actinobacteria	Actinobacteria	Bifidobacteriales	Bifidobacteriaceae	Bifidobacterium	NA
asv1385	1158	1	1	Bacteria	Bacteroidetes	Bacteroidia	Bacteroidales	Rikenellaceae	NA	NA
asv1386	1	1	1	Bacteria	Firmicutes	Clostridia	Clostridiales	Ruminococcaceae	NA	NA
asv1387	111	6	5	Bacteria	Bacteroidetes	Bacteroidia	Bacteroidales	Bacteroidaceae	Bacteroides	NA
asv1388	79	1	1	Bacteria	Firmicutes	Clostridia	Clostridiales	Lachnospiraceae	Coprococcus	NA
asv1389	1304	11	10	Bacteria	Firmicutes	Clostridia	Clostridiales	Lachnospiraceae	Dorea	NA
asv1390	135	9	8	Bacteria	Firmicutes	Clostridia	Clostridiales	Ruminococcaceae	NA	NA
asv1391	184	1	1	Bacteria	Firmicutes	Clostridia	Clostridiales	NA	NA	NA
asv1392	91	1	1	Bacteria	Firmicutes	Clostridia	Clostridiales	Veillonellaceae	Acidaminococcus	NA
asv1393	1	1	1	Bacteria	Firmicutes	Clostridia	Clostridiales	Clostridiaceae	Clostridium	NA
asv1394	34	4	3	Bacteria	Firmicutes	Clostridia	Clostridiales	Lachnospiraceae	Coprococcus	NA
asv1395	87	10	7	Bacteria	Firmicutes	Clostridia	Clostridiales	Ruminococcaceae	NA	NA
asv1396	88	4	3	Bacteria	Bacteroidetes	Bacteroidia	Bacteroidales	Rikenellaceae	NA	NA
asv1397	47	4	3	Bacteria	Firmicutes	Clostridia	Clostridiales	Lachnospiraceae	Coprococcus	NA
asv1398	46	1	1	Bacteria	Bacteroidetes	Bacteroidia	Bacteroidales	Bacteroidaceae	Bacteroides	NA
asv1399	21	1	1	Bacteria	Bacteroidetes	Bacteroidia	Bacteroidales	Bacteroidaceae	Bacteroides	fragilis
asv1400	708	2	2	Bacteria	Proteobacteria	Alphaproteobacteria	RF32	NA	NA	NA
asv1401	667	1	1	Bacteria	Bacteroidetes	Bacteroidia	Bacteroidales	Paraprevotellaceae	NA	NA
asv1402	0	0	0	Bacteria	Firmicutes	Clostridia	Clostridiales	Lachnospiraceae	Dorea	NA
asv1403	2	2	1	Bacteria	Firmicutes	Clostridia	Clostridiales	NA	NA	NA
asv1404	10	1	1	Bacteria	Firmicutes	Clostridia	Clostridiales	Ruminococcaceae	Ruminococcus	NA
asv1405	2	2	2	Bacteria	Firmicutes	Clostridia	Clostridiales	Ruminococcaceae	NA	NA
asv1406	8	2	2	Bacteria	Firmicutes	Clostridia	Clostridiales	NA	NA	NA
asv1407	140	3	3	Bacteria	Firmicutes	Bacilli	Lactobacillales	Streptococcaceae	Streptococcus	NA
asv1408	26	1	1	Bacteria	Firmicutes	Clostridia	Clostridiales	Lachnospiraceae	Dorea	NA
asv1409	516	5	4	Bacteria	Bacteroidetes	Bacteroidia	Bacteroidales	Bacteroidaceae	Bacteroides	ovatus
asv1410	232	1	1	Bacteria	Firmicutes	Clostridia	Clostridiales	Ruminococcaceae	Oscillospira	NA
asv1411	59	8	6	Bacteria	Firmicutes	Clostridia	Clostridiales	Lachnospiraceae	NA	NA
asv1412	786	2	2	Bacteria	Bacteroidetes	Bacteroidia	Bacteroidales	Odoribacteraceae	Butyricimonas	NA
asv1413	156	3	3	Bacteria	Firmicutes	Clostridia	Clostridiales	NA	NA	NA
asv1414	0	0	0	Bacteria	Firmicutes	Clostridia	Clostridiales	Lachnospiraceae	Coprococcus	NA
asv1415	8	1	1	Bacteria	Firmicutes	Clostridia	Clostridiales	Lachnospiraceae	NA	NA
asv1416	4	2	2	Bacteria	Firmicutes	Clostridia	Clostridiales	Mogibacteriaceae	NA	NA
asv1417	244	19	15	Bacteria	Firmicutes	Clostridia	Clostridiales	Ruminococcaceae	NA	NA
asv1418	1370	22	17	Bacteria	Firmicutes	Clostridia	Clostridiales	Ruminococcaceae	NA	NA
asv1419	53	1	1	Bacteria	Bacteroidetes	Bacteroidia	Bacteroidales	Odoribacteraceae	Butyricimonas	NA
asv1420	0	0	0	Bacteria	Bacteroidetes	Bacteroidia	Bacteroidales	Bacteroidaceae	Bacteroides	NA
asv1421	53	2	1	Bacteria	Firmicutes	Clostridia	Clostridiales	Lachnospiraceae	NA	NA
asv1422	418	1	1	Bacteria	Bacteroidetes	Bacteroidia	Bacteroidales	Rikenellaceae	NA	NA
asv1423	9	1	1	Bacteria	Firmicutes	Clostridia	Clostridiales	Lachnospiraceae	Dorea	formicigenerans
asv1424	85	4	3	Bacteria	Firmicutes	Clostridia	Clostridiales	Lachnospiraceae	NA	NA
asv1425	131	3	3	Bacteria	Firmicutes	Clostridia	Clostridiales	Lachnospiraceae	NA	NA
asv1426	57	2	1	Bacteria	Bacteroidetes	Bacteroidia	Bacteroidales	Odoribacteraceae	Butyricimonas	NA
asv1427	42	3	3	Bacteria	Firmicutes	Clostridia	Clostridiales	Lachnospiraceae	NA	NA
asv1428	123	2	2	Bacteria	Firmicutes	Clostridia	Clostridiales	Peptococcaceae	NA	NA
asv1429	0	0	0	Bacteria	Bacteroidetes	Bacteroidia	Bacteroidales	Bacteroidaceae	Bacteroides	ovatus
asv1430	36	1	1	Bacteria	Cyanobacteria	4C0d-2	YS2	NA	NA	NA
asv1431	1982	1	1	Bacteria	Bacteroidetes	Bacteroidia	Bacteroidales	Paraprevotellaceae	Prevotella	NA
asv1432	12	1	1	Bacteria	Firmicutes	Clostridia	Clostridiales	Veillonellaceae	Veillonella	dispar
asv1433	24	6	6	Bacteria	Firmicutes	Clostridia	Clostridiales	Lachnospiraceae	NA	NA
asv1434	2809	24	18	Bacteria	Bacteroidetes	Bacteroidia	Bacteroidales	Prevotellaceae	Prevotella	copri
asv1435	10397	36	26	Bacteria	Bacteroidetes	Bacteroidia	Bacteroidales	Bacteroidaceae	Bacteroides	caccae
asv1436	0	0	0	Bacteria	Bacteroidetes	Bacteroidia	Bacteroidales	Bacteroidaceae	Bacteroides	plebeius
asv1437	1158	14	12	Bacteria	Firmicutes	Clostridia	Clostridiales	Lachnospiraceae	Roseburia	NA
asv1438	6	1	1	Bacteria	Firmicutes	Clostridia	Clostridiales	Ruminococcaceae	NA	NA
asv1439	969	5	5	Bacteria	Firmicutes	Clostridia	Clostridiales	Lachnospiraceae	Ruminococcus	NA
asv1440	2	2	2	Bacteria	Firmicutes	Clostridia	Clostridiales	Lachnospiraceae	Dorea	NA
asv1441	0	0	0	Bacteria	Proteobacteria	Gammaproteobacteria	Enterobacteriales	Enterobacteriaceae	NA	NA
asv1442	869	5	5	Bacteria	Lentisphaerae	Lentisphaeria	Victivallales	Victivallaceae	NA	NA
asv1443	4	1	1	Bacteria	Firmicutes	Clostridia	Clostridiales	Ruminococcaceae	Ruminococcus	NA
asv1444	29	2	2	Bacteria	Firmicutes	Clostridia	Clostridiales	Lachnospiraceae	NA	NA
asv1445	111	1	1	Bacteria	Firmicutes	Clostridia	Clostridiales	Ruminococcaceae	NA	NA
asv1446	10	1	1	Bacteria	Actinobacteria	Coriobacteriia	Coriobacteriales	Coriobacteriaceae	Collinsella	NA
asv1447	1932	14	10	Bacteria	Firmicutes	Clostridia	Clostridiales	Ruminococcaceae	NA	NA
asv1448	886	19	17	Bacteria	Actinobacteria	Actinobacteria	Bifidobacteriales	Bifidobacteriaceae	Bifidobacterium	NA
asv1449	9	1	1	Bacteria	Proteobacteria	Betaproteobacteria	Burkholderiales	Comamonadaceae	NA	NA
asv1450	2222	48	31	Bacteria	Firmicutes	Clostridia	Clostridiales	Lachnospiraceae	NA	NA
asv1451	133	1	1	Bacteria	Bacteroidetes	Bacteroidia	Bacteroidales	Prevotellaceae	Prevotella	NA
asv1452	10	1	1	Bacteria	Firmicutes	Clostridia	Clostridiales	Ruminococcaceae	Ruminococcus	NA
asv1453	3807	19	15	Bacteria	Firmicutes	Clostridia	Clostridiales	Ruminococcaceae	Ruminococcus	NA
asv1454	198	1	1	Bacteria	Bacteroidetes	Bacteroidia	Bacteroidales	Porphyromonadaceae	Porphyromonas	endodontalis
asv1455	231	1	1	Bacteria	Firmicutes	Clostridia	Clostridiales	Christensenellaceae	NA	NA
asv1456	71	3	3	Bacteria	Actinobacteria	Actinobacteria	Bifidobacteriales	Bifidobacteriaceae	Bifidobacterium	NA
asv1457	3374	64	37	Bacteria	Firmicutes	Clostridia	Clostridiales	Ruminococcaceae	Faecalibacterium	prausnitzii
asv1458	138	2	2	Bacteria	Firmicutes	Clostridia	Clostridiales	Ruminococcaceae	Ruminococcus	NA
asv1459	75	2	1	Bacteria	Bacteroidetes	Bacteroidia	Bacteroidales	Barnesiellaceae	NA	NA
asv1460	6	1	1	Bacteria	Firmicutes	Clostridia	Clostridiales	Lachnospiraceae	Ruminococcus	NA
asv1461	4	1	1	Bacteria	Proteobacteria	Gammaproteobacteria	Pasteurellales	Pasteurellaceae	Actinobacillus	parahaemolyticus
asv1462	384	46	30	Bacteria	Firmicutes	Clostridia	Clostridiales	Lachnospiraceae	NA	NA
asv1463	3	1	1	Bacteria	Firmicutes	Clostridia	Clostridiales	Lachnospiraceae	NA	NA
asv1464	76	4	3	Bacteria	Firmicutes	Clostridia	Clostridiales	Lachnospiraceae	Lachnospira	NA
asv1465	44923	45	29	Bacteria	Actinobacteria	Actinobacteria	Bifidobacteriales	Bifidobacteriaceae	Bifidobacterium	adolescentis
asv1466	263	1	1	Bacteria	Bacteroidetes	Bacteroidia	Bacteroidales	Barnesiellaceae	NA	NA
asv1467	26	1	1	Bacteria	Firmicutes	Clostridia	Clostridiales	Lachnospiraceae	NA	NA
asv1468	1111	31	23	Bacteria	Firmicutes	Clostridia	Clostridiales	Ruminococcaceae	NA	NA
asv1469	494	9	9	Bacteria	Firmicutes	Clostridia	Clostridiales	Ruminococcaceae	NA	NA
asv1470	62	1	1	Bacteria	Bacteroidetes	Bacteroidia	Bacteroidales	Bacteroidaceae	Bacteroides	NA
asv1471	582	9	8	Bacteria	Firmicutes	Clostridia	Clostridiales	Lachnospiraceae	Dorea	NA
asv1472	4	2	2	Bacteria	Firmicutes	Clostridia	Clostridiales	Mogibacteriaceae	NA	NA
asv1473	940	8	6	Bacteria	Firmicutes	Clostridia	Clostridiales	Veillonellaceae	Megasphaera	NA
asv1474	1	1	1	Bacteria	Firmicutes	Clostridia	Clostridiales	Lachnospiraceae	NA	NA
asv1475	24	1	1	Bacteria	Firmicutes	Clostridia	Clostridiales	Lachnospiraceae	Lachnospira	NA
asv1476	2529	8	7	Bacteria	Firmicutes	Clostridia	Clostridiales	Ruminococcaceae	Ruminococcus	NA
asv1477	82	1	1	Bacteria	Firmicutes	Clostridia	Clostridiales	Lachnospiraceae	Coprococcus	NA
asv1478	9	1	1	Bacteria	Firmicutes	Clostridia	Clostridiales	Ruminococcaceae	NA	NA
asv1479	10	1	1	Bacteria	Firmicutes	Clostridia	Clostridiales	Lachnospiraceae	NA	NA
asv1480	1	1	1	Bacteria	Firmicutes	Clostridia	Clostridiales	Ruminococcaceae	NA	NA
asv1481	32	1	1	Bacteria	Actinobacteria	Actinobacteria	Actinomycetales	Actinomycetaceae	Actinomyces	NA
asv1482	53	2	2	Bacteria	Firmicutes	Clostridia	Clostridiales	NA	NA	NA
asv1483	37	1	1	Bacteria	Proteobacteria	Deltaproteobacteria	Desulfovibrionales	Desulfovibrionaceae	Desulfovibrio	NA
asv1484	329	2	2	Bacteria	Bacteroidetes	Bacteroidia	Bacteroidales	Rikenellaceae	Alistipes	indistinctus
asv1485	21	1	1	Bacteria	Firmicutes	Clostridia	Clostridiales	Lachnospiraceae	Anaerostipes	NA
asv1486	68	4	3	Bacteria	Firmicutes	Clostridia	Clostridiales	Lachnospiraceae	Clostridium	hathewayi
asv1487	76	2	2	Bacteria	Firmicutes	Clostridia	Clostridiales	Lachnospiraceae	Roseburia	faecis
asv1488	2860	9	7	Bacteria	Firmicutes	Clostridia	Clostridiales	Ruminococcaceae	Ruminococcus	NA
asv1489	12	1	1	Bacteria	Firmicutes	Clostridia	Clostridiales	Lachnospiraceae	Lachnospira	NA
asv1490	2202	23	17	Bacteria	Bacteroidetes	Bacteroidia	Bacteroidales	Prevotellaceae	Prevotella	copri
asv1491	2	1	1	Bacteria	Firmicutes	Bacilli	Lactobacillales	Streptococcaceae	Streptococcus	NA
asv1492	582	2	2	Bacteria	Firmicutes	Clostridia	Clostridiales	Ruminococcaceae	Ruminococcus	bromii
asv1493	76	1	1	Bacteria	Firmicutes	Clostridia	Clostridiales	Ruminococcaceae	NA	NA
asv1494	23	1	1	Bacteria	Bacteroidetes	Bacteroidia	Bacteroidales	Prevotellaceae	Prevotella	NA
asv1495	0	0	0	Bacteria	Bacteroidetes	Bacteroidia	Bacteroidales	Odoribacteraceae	Butyricimonas	NA
asv1496	34	1	1	Bacteria	Firmicutes	Clostridia	Clostridiales	Clostridiaceae	Clostridium	NA
asv1497	20642	47	30	Bacteria	Firmicutes	Clostridia	Clostridiales	Lachnospiraceae	Roseburia	faecis
asv1498	175	5	4	Bacteria	Firmicutes	Clostridia	Clostridiales	Christensenellaceae	NA	NA
asv1499	2135	9	6	Bacteria	Firmicutes	Clostridia	Clostridiales	Veillonellaceae	Megamonas	NA
asv1500	270	4	4	Bacteria	Firmicutes	Clostridia	Clostridiales	Mogibacteriaceae	Mogibacterium	NA
asv1501	3	2	2	Bacteria	Firmicutes	Clostridia	Clostridiales	Ruminococcaceae	NA	NA
asv1502	7	1	1	Bacteria	Firmicutes	Clostridia	Clostridiales	NA	NA	NA
asv1503	25	9	8	Bacteria	Firmicutes	Clostridia	Clostridiales	Mogibacteriaceae	NA	NA
asv1504	3322	33	22	Bacteria	Firmicutes	Clostridia	Clostridiales	Ruminococcaceae	NA	NA
asv1505	2	1	1	Bacteria	Firmicutes	Clostridia	Clostridiales	Ruminococcaceae	NA	NA
asv1506	39	1	1	Bacteria	Firmicutes	Clostridia	Clostridiales	Clostridiaceae	Clostridium	NA
asv1507	333	1	1	Bacteria	Bacteroidetes	Bacteroidia	Bacteroidales	Odoribacteraceae	Odoribacter	NA
asv1508	233	4	3	Bacteria	Firmicutes	Clostridia	Clostridiales	NA	NA	NA
asv1509	202	3	3	Bacteria	Firmicutes	Clostridia	Clostridiales	Ruminococcaceae	Oscillospira	NA
asv1510	13436	50	29	Bacteria	Firmicutes	Clostridia	Clostridiales	Ruminococcaceae	Oscillospira	NA
asv1511	13	1	1	Bacteria	Firmicutes	Clostridia	Clostridiales	Lachnospiraceae	NA	NA
asv1512	5	1	1	Bacteria	Firmicutes	Clostridia	Clostridiales	Lachnospiraceae	NA	NA
asv1513	21	1	1	Bacteria	Bacteroidetes	Bacteroidia	Bacteroidales	Bacteroidaceae	Bacteroides	fragilis
asv1514	19	9	8	Bacteria	Firmicutes	Clostridia	Clostridiales	Ruminococcaceae	NA	NA
asv1515	17	1	1	Bacteria	Firmicutes	Clostridia	Clostridiales	Lachnospiraceae	NA	NA
asv1516	71	1	1	Bacteria	Actinobacteria	Coriobacteriia	Coriobacteriales	Coriobacteriaceae	Collinsella	aerofaciens
asv1517	327	17	13	Bacteria	Bacteroidetes	Bacteroidia	Bacteroidales	Rikenellaceae	NA	NA
asv1518	118	9	6	Bacteria	Firmicutes	Clostridia	Clostridiales	NA	NA	NA
asv1519	11	1	1	Bacteria	Firmicutes	Clostridia	Clostridiales	Lachnospiraceae	NA	NA
asv1520	42	8	6	Bacteria	Firmicutes	Clostridia	Clostridiales	Ruminococcaceae	NA	NA
asv1521	351	8	7	Bacteria	Firmicutes	Clostridia	Clostridiales	Lachnospiraceae	Lachnospira	NA
asv1522	4	1	1	Bacteria	Firmicutes	Clostridia	Clostridiales	Veillonellaceae	Dialister	NA
asv1523	12	1	1	Bacteria	Firmicutes	Clostridia	Clostridiales	Lachnospiraceae	Coprococcus	NA
asv1524	17	4	4	Bacteria	Firmicutes	Clostridia	Clostridiales	Lachnospiraceae	Dorea	NA
asv1525	8	2	2	Bacteria	Firmicutes	Clostridia	Clostridiales	Lachnospiraceae	NA	NA
asv1526	171	2	2	Bacteria	Firmicutes	Clostridia	Clostridiales	NA	NA	NA
asv1527	900	5	4	Bacteria	Bacteroidetes	Bacteroidia	Bacteroidales	Rikenellaceae	NA	NA
asv1528	36	1	1	Bacteria	Firmicutes	Clostridia	Clostridiales	Ruminococcaceae	NA	NA
asv1529	46	1	1	Bacteria	Firmicutes	Clostridia	Clostridiales	Lachnospiraceae	NA	NA
asv1530	10	1	1	Bacteria	Firmicutes	Clostridia	Clostridiales	Lachnospiraceae	NA	NA
asv1531	15	4	4	Bacteria	Firmicutes	Clostridia	Clostridiales	Lachnospiraceae	NA	NA
asv1532	185	1	1	Bacteria	Firmicutes	Clostridia	Clostridiales	Ruminococcaceae	Ruminococcus	NA
asv1533	0	0	0	Bacteria	Bacteroidetes	Bacteroidia	Bacteroidales	Odoribacteraceae	Butyricimonas	NA
asv1534	7	1	1	Bacteria	Firmicutes	Erysipelotrichi	Erysipelotrichales	Erysipelotrichaceae	PSB-M-3	NA
asv1535	5548	32	20	Bacteria	Firmicutes	Clostridia	Clostridiales	Ruminococcaceae	Faecalibacterium	prausnitzii
asv1536	161	1	1	Bacteria	Bacteroidetes	Bacteroidia	Bacteroidales	Paraprevotellaceae	Prevotella	NA
asv1537	263	2	2	Bacteria	Bacteroidetes	Bacteroidia	Bacteroidales	Barnesiellaceae	NA	NA
asv1538	4042	28	18	Bacteria	Firmicutes	Clostridia	Clostridiales	Lachnospiraceae	NA	NA
asv1539	1	1	1	Bacteria	Firmicutes	Clostridia	Clostridiales	NA	NA	NA
asv1540	1834	5	4	Bacteria	Proteobacteria	Betaproteobacteria	Burkholderiales	Alcaligenaceae	Sutterella	NA
asv1541	36	1	1	Bacteria	Firmicutes	Clostridia	Clostridiales	Ruminococcaceae	NA	NA
asv1542	11	1	1	Bacteria	Bacteroidetes	Bacteroidia	Bacteroidales	Bacteroidaceae	Bacteroides	NA
asv1543	33	1	1	Bacteria	Proteobacteria	Epsilonproteobacteria	Campylobacterales	Helicobacteraceae	Helicobacter	NA
asv1544	97	3	2	Bacteria	Firmicutes	Erysipelotrichi	Erysipelotrichales	Erysipelotrichaceae	Eubacterium	dolichum
asv1545	320	1	1	Bacteria	Firmicutes	Clostridia	Clostridiales	Christensenellaceae	NA	NA
asv1546	5887	53	35	Bacteria	Firmicutes	Clostridia	Clostridiales	Ruminococcaceae	Oscillospira	NA
asv1547	294	2	2	Bacteria	Bacteroidetes	Bacteroidia	Bacteroidales	Prevotellaceae	Prevotella	NA
asv1548	12045	41	29	Bacteria	Firmicutes	Clostridia	Clostridiales	Lachnospiraceae	Roseburia	NA
asv1549	78	13	10	Bacteria	Firmicutes	Clostridia	Clostridiales	Lachnospiraceae	Ruminococcus	NA
asv1550	173	3	2	Bacteria	Firmicutes	Clostridia	Clostridiales	Ruminococcaceae	NA	NA
asv1551	64	1	1	Bacteria	Bacteroidetes	Bacteroidia	Bacteroidales	Paraprevotellaceae	Prevotella	NA
asv1552	726	9	9	Bacteria	Firmicutes	Clostridia	Clostridiales	Lachnospiraceae	Ruminococcus	NA
asv1553	1	1	1	Bacteria	Firmicutes	Clostridia	Clostridiales	Lachnospiraceae	NA	NA
asv1554	3	2	2	Bacteria	Firmicutes	Clostridia	Clostridiales	Ruminococcaceae	Ruminococcus	NA
asv1555	3720	14	10	Bacteria	Firmicutes	Clostridia	Clostridiales	Ruminococcaceae	Oscillospira	NA
asv1556	94	5	4	Bacteria	Firmicutes	Clostridia	Clostridiales	Ruminococcaceae	NA	NA
asv1557	3	1	1	Bacteria	Firmicutes	Clostridia	Clostridiales	Ruminococcaceae	Anaerotruncus	NA
asv1558	127	4	4	Bacteria	Firmicutes	Clostridia	Clostridiales	Ruminococcaceae	NA	NA
asv1559	405	13	12	Bacteria	Bacteroidetes	Bacteroidia	Bacteroidales	Bacteroidaceae	Bacteroides	NA
asv1560	37	9	7	Bacteria	Firmicutes	Clostridia	Clostridiales	NA	NA	NA
asv1561	53	1	1	Bacteria	Firmicutes	Clostridia	Clostridiales	NA	NA	NA
asv1562	10360	61	35	Bacteria	Firmicutes	Clostridia	Clostridiales	Lachnospiraceae	NA	NA
asv1563	17	1	1	Bacteria	Firmicutes	Clostridia	Clostridiales	Lachnospiraceae	NA	NA
asv1564	29	1	1	Bacteria	Firmicutes	Clostridia	Clostridiales	Veillonellaceae	Acidaminococcus	NA
asv1565	61	1	1	Bacteria	Firmicutes	Clostridia	Clostridiales	Christensenellaceae	NA	NA
asv1566	1357	39	26	Bacteria	Firmicutes	Clostridia	Clostridiales	Lachnospiraceae	NA	NA
asv1567	1627	16	14	Bacteria	Bacteroidetes	Bacteroidia	Bacteroidales	Bacteroidaceae	Bacteroides	uniformis
asv1568	693	2	2	Bacteria	Tenericutes	RF3	ML615J-28	NA	NA	NA
asv1569	8	1	1	Bacteria	Firmicutes	Clostridia	Clostridiales	Ruminococcaceae	Oscillospira	NA
asv1570	1	1	1	Bacteria	Firmicutes	Clostridia	Clostridiales	Ruminococcaceae	Ruminococcus	NA
asv1571	2	1	1	Bacteria	Firmicutes	Clostridia	Clostridiales	Lachnospiraceae	Coprococcus	NA
asv1572	18	1	1	Bacteria	Firmicutes	Clostridia	Clostridiales	Lachnospiraceae	Dorea	NA
asv1573	21	1	1	Bacteria	Firmicutes	Clostridia	Clostridiales	Peptococcaceae	Peptococcus	NA
asv1574	369	5	4	Bacteria	Actinobacteria	Actinobacteria	Bifidobacteriales	Bifidobacteriaceae	Bifidobacterium	NA
asv1575	573	2	1	Bacteria	Firmicutes	Clostridia	Clostridiales	Veillonellaceae	Mitsuokella	NA
asv1576	109	13	11	Bacteria	Firmicutes	Clostridia	Clostridiales	Lachnospiraceae	NA	NA
asv1577	14	1	1	Bacteria	Firmicutes	Clostridia	Clostridiales	Ruminococcaceae	Ruminococcus	NA
asv1578	39	1	1	Bacteria	Firmicutes	Clostridia	Clostridiales	Ruminococcaceae	NA	NA
asv1579	147	3	3	Bacteria	Firmicutes	Clostridia	Clostridiales	Ruminococcaceae	NA	NA
asv1580	1718	12	9	Bacteria	Actinobacteria	Coriobacteriia	Coriobacteriales	Coriobacteriaceae	Eggerthella	lenta
asv1581	8	2	2	Bacteria	Firmicutes	Clostridia	Clostridiales	NA	NA	NA
asv1582	7841	29	18	Bacteria	Bacteroidetes	Bacteroidia	Bacteroidales	Bacteroidaceae	Bacteroides	uniformis
asv1583	83	7	7	Bacteria	Firmicutes	Clostridia	Clostridiales	Lachnospiraceae	NA	NA
asv1584	13	1	1	Bacteria	Firmicutes	Erysipelotrichi	Erysipelotrichales	Erysipelotrichaceae	NA	NA
asv1585	21	1	1	Bacteria	Firmicutes	Clostridia	Clostridiales	Ruminococcaceae	Oscillospira	NA
asv1586	61	2	2	Bacteria	Firmicutes	Clostridia	Clostridiales	Ruminococcaceae	Ruminococcus	bromii
asv1587	205	1	1	Bacteria	Bacteroidetes	Bacteroidia	Bacteroidales	Prevotellaceae	Prevotella	copri
asv1588	82	2	1	Bacteria	Bacteroidetes	Bacteroidia	Bacteroidales	Bacteroidaceae	Bacteroides	NA
asv1589	4	1	1	Bacteria	Firmicutes	Clostridia	Clostridiales	Ruminococcaceae	NA	NA
asv1590	71	1	1	Bacteria	Firmicutes	Clostridia	Clostridiales	Mogibacteriaceae	NA	NA
asv1591	0	0	0	Bacteria	Firmicutes	Clostridia	Clostridiales	Lachnospiraceae	Ruminococcus	NA
asv1592	1602	5	4	Bacteria	Bacteroidetes	Bacteroidia	Bacteroidales	Porphyromonadaceae	Parabacteroides	distasonis
asv1593	91	7	7	Bacteria	Firmicutes	Clostridia	Clostridiales	Ruminococcaceae	Ruminococcus	NA
asv1594	781	11	10	Bacteria	Firmicutes	Clostridia	Clostridiales	Ruminococcaceae	Ruminococcus	NA
asv1595	6	1	1	Bacteria	Firmicutes	Clostridia	Clostridiales	Ruminococcaceae	NA	NA
asv1596	649	3	2	Bacteria	Bacteroidetes	Bacteroidia	Bacteroidales	Odoribacteraceae	Odoribacter	NA
asv1597	293	8	8	Bacteria	Firmicutes	Clostridia	Clostridiales	Lachnospiraceae	NA	NA
asv1598	95	1	1	Bacteria	Firmicutes	Clostridia	Clostridiales	Ruminococcaceae	Ruminococcus	callidus
asv1599	24	8	8	Bacteria	Firmicutes	Clostridia	Clostridiales	Mogibacteriaceae	NA	NA
asv1600	12	1	1	Bacteria	Firmicutes	Clostridia	Clostridiales	NA	NA	NA
asv1601	0	0	0	Bacteria	Firmicutes	Clostridia	Clostridiales	Lachnospiraceae	Ruminococcus	gnavus
asv1602	32	1	1	Bacteria	Proteobacteria	Alphaproteobacteria	RF32	NA	NA	NA
asv1603	6	1	1	Bacteria	Firmicutes	Clostridia	Clostridiales	Lachnospiraceae	NA	NA
asv1604	4331	40	26	Bacteria	Firmicutes	Clostridia	Clostridiales	Lachnospiraceae	Coprococcus	catus
asv1605	37	2	2	Bacteria	Firmicutes	Clostridia	Clostridiales	Lachnospiraceae	NA	NA
asv1606	20	1	1	Bacteria	Firmicutes	Bacilli	Bacillales	Staphylococcaceae	Staphylococcus	NA
asv1607	35	1	1	Bacteria	Firmicutes	Clostridia	Clostridiales	Lachnospiraceae	NA	NA
asv1608	1	1	1	Bacteria	Firmicutes	Clostridia	Clostridiales	Mogibacteriaceae	NA	NA
asv1609	72	1	1	Bacteria	Firmicutes	Clostridia	Clostridiales	Lachnospiraceae	NA	NA
asv1610	8	2	2	Bacteria	Firmicutes	Clostridia	Clostridiales	Mogibacteriaceae	NA	NA
asv1611	497	6	6	Bacteria	Firmicutes	Clostridia	Clostridiales	NA	NA	NA
asv1612	2024	29	23	Bacteria	Firmicutes	Clostridia	Clostridiales	Lachnospiraceae	NA	NA
asv1613	100	1	1	Bacteria	Firmicutes	Clostridia	Clostridiales	Ruminococcaceae	NA	NA
asv1614	80	3	3	Bacteria	Firmicutes	Clostridia	Clostridiales	Lachnospiraceae	Ruminococcus	NA
asv1615	5	1	1	Bacteria	Firmicutes	Clostridia	Clostridiales	Lachnospiraceae	Blautia	producta
asv1616	535	4	3	Bacteria	Proteobacteria	Deltaproteobacteria	Desulfovibrionales	Desulfovibrionaceae	Desulfovibrio	NA
asv1617	282	1	1	Bacteria	Firmicutes	Clostridia	Clostridiales	Veillonellaceae	Megasphaera	NA
asv1618	0	0	0	Bacteria	Bacteroidetes	Bacteroidia	Bacteroidales	Porphyromonadaceae	Parabacteroides	distasonis
asv1619	8	3	3	Bacteria	Firmicutes	Clostridia	Clostridiales	NA	NA	NA
asv1620	54	1	1	Bacteria	Firmicutes	Clostridia	Clostridiales	Peptostreptococcaceae	NA	NA
asv1621	406	5	5	Bacteria	Actinobacteria	Coriobacteriia	Coriobacteriales	Coriobacteriaceae	Collinsella	NA
asv1622	10	3	2	Bacteria	Bacteroidetes	Bacteroidia	Bacteroidales	Bacteroidaceae	Bacteroides	ovatus
asv1623	363	7	4	Bacteria	Bacteroidetes	Bacteroidia	Bacteroidales	Bacteroidaceae	Bacteroides	uniformis
asv1624	63	1	1	Bacteria	Firmicutes	Clostridia	Clostridiales	Ruminococcaceae	NA	NA
asv1625	168	3	3	Bacteria	Firmicutes	Clostridia	Clostridiales	Lachnospiraceae	Lachnospira	NA
asv1626	248883	36	25	Bacteria	Bacteroidetes	Bacteroidia	Bacteroidales	Prevotellaceae	Prevotella	copri
asv1627	12	4	4	Bacteria	Firmicutes	Clostridia	Clostridiales	NA	NA	NA
asv1628	1822	25	20	Bacteria	Firmicutes	Clostridia	Clostridiales	Lachnospiraceae	Roseburia	faecis
asv1629	325	2	2	Bacteria	Proteobacteria	Gammaproteobacteria	Enterobacteriales	Enterobacteriaceae	Escherichia	coli
asv1630	78	1	1	Bacteria	Firmicutes	Clostridia	Clostridiales	Lachnospiraceae	Ruminococcus	NA
asv1631	901	13	12	Bacteria	Bacteroidetes	Bacteroidia	Bacteroidales	Bacteroidaceae	Bacteroides	fragilis
asv1632	950	3	1	Bacteria	Bacteroidetes	Bacteroidia	Bacteroidales	Odoribacteraceae	Odoribacter	NA
asv1633	56	1	1	Bacteria	Firmicutes	Clostridia	Clostridiales	Lachnospiraceae	NA	NA
asv1634	989	8	8	Bacteria	Firmicutes	Clostridia	Clostridiales	Lachnospiraceae	NA	NA
asv1635	389	4	4	Bacteria	Firmicutes	Clostridia	Clostridiales	Lachnospiraceae	NA	NA
asv1636	1938	3	3	Bacteria	Verrucomicrobia	Verrucomicrobiae	Verrucomicrobiales	Verrucomicrobiaceae	Akkermansia	muciniphila
asv1637	56	6	5	Bacteria	Firmicutes	Clostridia	Clostridiales	Mogibacteriaceae	NA	NA
asv1638	15744	72	38	Bacteria	Firmicutes	Clostridia	Clostridiales	Lachnospiraceae	Coprococcus	NA
asv1639	30	1	1	Bacteria	Proteobacteria	Deltaproteobacteria	Desulfovibrionales	Desulfovibrionaceae	Bilophila	NA
asv1640	36	1	1	Bacteria	Firmicutes	Clostridia	Clostridiales	Ruminococcaceae	NA	NA
asv1641	506	14	14	Bacteria	Firmicutes	Clostridia	Clostridiales	NA	NA	NA
asv1642	6308	55	35	Bacteria	Firmicutes	Clostridia	Clostridiales	Ruminococcaceae	Oscillospira	NA
asv1643	11	4	3	Bacteria	Firmicutes	Clostridia	Clostridiales	Lachnospiraceae	Ruminococcus	NA
asv1644	140	6	6	Bacteria	Firmicutes	Clostridia	Clostridiales	Lachnospiraceae	NA	NA
asv1645	4229	13	9	Bacteria	Bacteroidetes	Bacteroidia	Bacteroidales	Bacteroidaceae	Bacteroides	uniformis
asv1646	485	39	24	Bacteria	Firmicutes	Clostridia	Clostridiales	Lachnospiraceae	NA	NA
asv1647	11	2	2	Bacteria	Firmicutes	Clostridia	Clostridiales	Veillonellaceae	NA	NA
asv1648	807	17	14	Bacteria	Bacteroidetes	Bacteroidia	Bacteroidales	Bacteroidaceae	Bacteroides	NA
asv1649	35	1	1	Bacteria	Bacteroidetes	Bacteroidia	Bacteroidales	Paraprevotellaceae	NA	NA
asv1650	525	10	9	Bacteria	Actinobacteria	Coriobacteriia	Coriobacteriales	Coriobacteriaceae	Collinsella	stercoris
asv1651	25	1	1	Bacteria	Firmicutes	Clostridia	Clostridiales	Lachnospiraceae	Anaerostipes	NA
asv1652	0	0	0	Bacteria	Verrucomicrobia	Verrucomicrobiae	Verrucomicrobiales	Verrucomicrobiaceae	Akkermansia	muciniphila
asv1653	548	5	5	Bacteria	Firmicutes	Clostridia	Clostridiales	Ruminococcaceae	NA	NA
asv1654	13245	45	27	Bacteria	Proteobacteria	Betaproteobacteria	Burkholderiales	Alcaligenaceae	Sutterella	NA
asv1655	317	6	6	Bacteria	Firmicutes	Clostridia	Clostridiales	Ruminococcaceae	Ruminococcus	NA
asv1656	5	2	2	Bacteria	Firmicutes	Clostridia	Clostridiales	Mogibacteriaceae	NA	NA
asv1657	1215	45	26	Bacteria	Firmicutes	Clostridia	Clostridiales	Lachnospiraceae	NA	NA
asv1658	168	1	1	Bacteria	Firmicutes	Clostridia	Clostridiales	Ruminococcaceae	Faecalibacterium	prausnitzii
asv1659	168	1	1	Bacteria	Bacteroidetes	Bacteroidia	Bacteroidales	Bacteroidaceae	Bacteroides	eggerthii
asv1660	153	9	9	Bacteria	Firmicutes	Clostridia	Clostridiales	Ruminococcaceae	NA	NA
asv1661	8	2	2	Bacteria	Firmicutes	Clostridia	Clostridiales	Ruminococcaceae	Ruminococcus	NA
asv1662	411	18	17	Bacteria	Firmicutes	Clostridia	Clostridiales	Lachnospiraceae	NA	NA
asv1663	0	0	0	Bacteria	Firmicutes	Erysipelotrichi	Erysipelotrichales	Erysipelotrichaceae	Eubacterium	biforme
asv1664	127	1	1	Bacteria	Firmicutes	Clostridia	Clostridiales	Ruminococcaceae	Oscillospira	NA
asv1665	0	0	0	Bacteria	Bacteroidetes	Bacteroidia	Bacteroidales	Barnesiellaceae	NA	NA
asv1666	40	5	4	Bacteria	Firmicutes	Clostridia	Clostridiales	Lachnospiraceae	NA	NA
asv1667	233	1	1	Bacteria	Firmicutes	Clostridia	Clostridiales	Ruminococcaceae	Ruminococcus	bromii
asv1668	7	1	1	Bacteria	Firmicutes	Clostridia	Clostridiales	Lachnospiraceae	NA	NA
asv1669	7	1	1	Bacteria	Firmicutes	Clostridia	Clostridiales	Eubacteriaceae	Anaerofustis	NA
asv1670	27	5	4	Bacteria	Firmicutes	Bacilli	Lactobacillales	Streptococcaceae	Streptococcus	NA
asv1671	2584	11	9	Bacteria	Firmicutes	Clostridia	Clostridiales	Ruminococcaceae	Ruminococcus	NA
asv1672	63	1	1	Bacteria	Firmicutes	Clostridia	Clostridiales	Lachnospiraceae	Lachnospira	NA
asv1673	0	0	0	Bacteria	Firmicutes	Clostridia	Clostridiales	Mogibacteriaceae	NA	NA
asv1674	250	27	21	Bacteria	Firmicutes	Clostridia	Clostridiales	Lachnospiraceae	Blautia	NA
asv1675	299	13	11	Bacteria	Bacteroidetes	Bacteroidia	Bacteroidales	Bacteroidaceae	Bacteroides	NA
asv1676	2471	2	2	Bacteria	Proteobacteria	Alphaproteobacteria	RF32	NA	NA	NA
asv1677	6	2	2	Bacteria	Firmicutes	Clostridia	Clostridiales	Ruminococcaceae	NA	NA
asv1678	55	1	1	Bacteria	Bacteroidetes	Bacteroidia	Bacteroidales	Prevotellaceae	Prevotella	copri
asv1679	616	50	31	Bacteria	Firmicutes	Clostridia	Clostridiales	Lachnospiraceae	NA	NA
asv1680	59	1	1	Bacteria	Bacteroidetes	Bacteroidia	Bacteroidales	Prevotellaceae	Prevotella	copri
asv1681	1	1	1	Bacteria	Firmicutes	Clostridia	Clostridiales	Christensenellaceae	NA	NA
asv1682	35	5	4	Bacteria	Firmicutes	Clostridia	Clostridiales	NA	NA	NA
asv1683	4	1	1	Bacteria	Firmicutes	Clostridia	Clostridiales	Lachnospiraceae	NA	NA
asv1684	5118	6	5	Bacteria	Firmicutes	Clostridia	Clostridiales	Veillonellaceae	Acidaminococcus	NA
asv1685	0	0	0	Bacteria	Firmicutes	Clostridia	Clostridiales	NA	NA	NA
asv1686	12	1	1	Bacteria	Firmicutes	Clostridia	Clostridiales	Ruminococcaceae	Ruminococcus	NA
asv1687	2223	10	9	Bacteria	Firmicutes	Clostridia	Clostridiales	Lachnospiraceae	Coprococcus	eutactus
asv1688	225	3	2	Bacteria	Bacteroidetes	Bacteroidia	Bacteroidales	Bacteroidaceae	Bacteroides	ovatus
asv1689	79	3	3	Bacteria	Firmicutes	Clostridia	Clostridiales	Mogibacteriaceae	NA	NA
asv1690	77	1	1	Bacteria	Firmicutes	Clostridia	Clostridiales	Lachnospiraceae	Roseburia	faecis
asv1691	4	1	1	Bacteria	Actinobacteria	Actinobacteria	Actinomycetales	Actinomycetaceae	Mobiluncus	NA
asv1692	78	2	2	Bacteria	Firmicutes	Clostridia	Clostridiales	Lachnospiraceae	NA	NA
asv1693	118	2	1	Bacteria	Firmicutes	Clostridia	Clostridiales	Christensenellaceae	NA	NA
asv1694	11	1	1	Bacteria	Firmicutes	Clostridia	Clostridiales	Lachnospiraceae	NA	NA
asv1695	386	1	1	Bacteria	Proteobacteria	Betaproteobacteria	Burkholderiales	Alcaligenaceae	Sutterella	NA
asv1696	1	1	1	Bacteria	Firmicutes	Clostridia	Clostridiales	Lachnospiraceae	NA	NA
asv1697	7	1	1	Bacteria	Proteobacteria	Betaproteobacteria	Burkholderiales	Alcaligenaceae	Sutterella	NA
asv1698	13	1	1	Bacteria	Firmicutes	Clostridia	Clostridiales	Lachnospiraceae	NA	NA
asv1699	26	2	2	Bacteria	Firmicutes	Clostridia	Clostridiales	NA	NA	NA
asv1700	19029	11	8	Bacteria	Firmicutes	Clostridia	Clostridiales	Veillonellaceae	Megasphaera	NA
asv1701	160	1	1	Bacteria	Bacteroidetes	Bacteroidia	Bacteroidales	Porphyromonadaceae	Porphyromonas	NA
asv1702	316	3	3	Bacteria	Firmicutes	Clostridia	Clostridiales	Ruminococcaceae	Ruminococcus	bromii
asv1703	41	1	1	Bacteria	Firmicutes	Clostridia	Clostridiales	Lachnospiraceae	Ruminococcus	gnavus
asv1704	1942	15	12	Bacteria	Firmicutes	Clostridia	Clostridiales	NA	NA	NA
asv1705	0	0	0	Bacteria	Firmicutes	Clostridia	Clostridiales	NA	NA	NA
asv1706	1	1	1	Bacteria	Firmicutes	Clostridia	Clostridiales	Ruminococcaceae	NA	NA
asv1707	140	1	1	Bacteria	Firmicutes	Clostridia	Clostridiales	Ruminococcaceae	Ruminococcus	NA
asv1708	1222	19	13	Bacteria	Firmicutes	Erysipelotrichi	Erysipelotrichales	Erysipelotrichaceae	Eubacterium	biforme
asv1709	106	1	1	Bacteria	Firmicutes	Clostridia	Clostridiales	Ruminococcaceae	Oscillospira	NA
asv1710	36	1	1	Bacteria	Firmicutes	Clostridia	Clostridiales	NA	NA	NA
asv1711	53	1	1	Bacteria	Firmicutes	Clostridia	Clostridiales	Lachnospiraceae	NA	NA
asv1712	102	2	2	Bacteria	Firmicutes	Clostridia	Clostridiales	Christensenellaceae	NA	NA
asv1713	104	1	1	Bacteria	Proteobacteria	Alphaproteobacteria	RF32	NA	NA	NA
asv1714	0	0	0	Bacteria	Firmicutes	Clostridia	Clostridiales	Ruminococcaceae	Faecalibacterium	prausnitzii
asv1715	70	1	1	Bacteria	Firmicutes	Clostridia	Clostridiales	Clostridiaceae	Clostridium	NA
asv1716	424	15	13	Bacteria	Firmicutes	Clostridia	Clostridiales	Lachnospiraceae	NA	NA
asv1717	220	1	1	Bacteria	Firmicutes	Bacilli	Lactobacillales	Streptococcaceae	Streptococcus	NA
asv1718	0	0	0	Bacteria	Firmicutes	Clostridia	Clostridiales	Lachnospiraceae	Dorea	NA
asv1719	3	1	1	Bacteria	Firmicutes	Clostridia	Clostridiales	Lachnospiraceae	NA	NA
asv1720	119	3	3	Bacteria	Firmicutes	Clostridia	Clostridiales	Ruminococcaceae	NA	NA
asv1721	84	7	5	Bacteria	Actinobacteria	Coriobacteriia	Coriobacteriales	Coriobacteriaceae	Collinsella	stercoris
asv1722	120	2	1	Bacteria	Firmicutes	Clostridia	Clostridiales	NA	NA	NA
asv1723	187	1	1	Bacteria	Firmicutes	Clostridia	Clostridiales	NA	NA	NA
asv1724	204	10	9	Bacteria	Firmicutes	Clostridia	Clostridiales	Lachnospiraceae	NA	NA
asv1725	12830	42	27	Bacteria	Firmicutes	Clostridia	Clostridiales	Lachnospiraceae	Lachnospira	NA
asv1726	753	30	21	Bacteria	Firmicutes	Clostridia	Clostridiales	Lachnospiraceae	NA	NA
asv1727	181	8	8	Bacteria	Firmicutes	Clostridia	Clostridiales	Ruminococcaceae	Ruminococcus	NA
asv1728	84	2	2	Bacteria	Bacteroidetes	Bacteroidia	Bacteroidales	Bacteroidaceae	Bacteroides	NA
asv1729	0	0	0	Bacteria	Firmicutes	Clostridia	Clostridiales	Lachnospiraceae	NA	NA
asv1730	297	3	3	Bacteria	Firmicutes	Clostridia	Clostridiales	Lachnospiraceae	Coprococcus	NA
asv1731	167	9	8	Bacteria	Firmicutes	Clostridia	Clostridiales	Ruminococcaceae	NA	NA
asv1732	383	8	6	Bacteria	Firmicutes	Clostridia	Clostridiales	Lachnospiraceae	Coprococcus	NA
asv1733	563	3	3	Bacteria	Firmicutes	Bacilli	Lactobacillales	Lactobacillaceae	Lactobacillus	ruminis
asv1734	90	1	1	Bacteria	Firmicutes	Clostridia	Clostridiales	Mogibacteriaceae	NA	NA
asv1735	4	1	1	Bacteria	Firmicutes	Clostridia	Clostridiales	NA	NA	NA
asv1736	7	1	1	Bacteria	Firmicutes	Clostridia	Clostridiales	NA	NA	NA
asv1737	455	49	32	Bacteria	Firmicutes	Clostridia	Clostridiales	Lachnospiraceae	NA	NA
asv1738	186	1	1	Bacteria	Firmicutes	Clostridia	Clostridiales	Ruminococcaceae	NA	NA
asv1739	64	1	1	Bacteria	Firmicutes	Clostridia	Clostridiales	Lachnospiraceae	Coprococcus	NA
asv1740	63	4	4	Bacteria	Firmicutes	Clostridia	Clostridiales	Lachnospiraceae	NA	NA
asv1741	27	2	2	Bacteria	Firmicutes	Clostridia	Clostridiales	Ruminococcaceae	Oscillospira	NA
asv1742	283	41	30	Bacteria	Firmicutes	Clostridia	Clostridiales	Peptostreptococcaceae	NA	NA
asv1743	443	10	7	Bacteria	Bacteroidetes	Bacteroidia	Bacteroidales	Prevotellaceae	Prevotella	copri
asv1744	11	2	2	Bacteria	Firmicutes	Clostridia	Clostridiales	NA	NA	NA
asv1745	2378	12	10	Bacteria	Bacteroidetes	Bacteroidia	Bacteroidales	Rikenellaceae	NA	NA
asv1746	4855	28	19	Bacteria	Firmicutes	Clostridia	Clostridiales	Ruminococcaceae	Faecalibacterium	prausnitzii
asv1747	4	1	1	Bacteria	Firmicutes	Bacilli	Turicibacterales	Turicibacteraceae	Turicibacter	NA
asv1748	244	11	11	Bacteria	Firmicutes	Clostridia	Clostridiales	NA	NA	NA
asv1749	3	2	2	Bacteria	Firmicutes	Clostridia	Clostridiales	Christensenellaceae	NA	NA
asv1750	1269	4	4	Bacteria	Firmicutes	Clostridia	Clostridiales	Clostridiaceae	NA	NA
asv1751	119	25	22	Bacteria	Firmicutes	Clostridia	Clostridiales	Ruminococcaceae	NA	NA
asv1752	639	7	6	Bacteria	Firmicutes	Clostridia	Clostridiales	Lachnospiraceae	Coprococcus	NA
asv1753	495	2	1	Bacteria	Bacteroidetes	Bacteroidia	Bacteroidales	Bacteroidaceae	Bacteroides	coprophilus
asv1754	1221	2	2	Bacteria	Firmicutes	Clostridia	Clostridiales	Ruminococcaceae	Ruminococcus	flavefaciens
asv1755	78	3	2	Bacteria	Firmicutes	Clostridia	Clostridiales	NA	NA	NA
asv1756	0	0	0	Bacteria	Firmicutes	Clostridia	Clostridiales	Lachnospiraceae	Ruminococcus	gnavus
asv1757	53	2	2	Bacteria	Firmicutes	Clostridia	Clostridiales	Lachnospiraceae	Coprococcus	NA
asv1758	42	1	1	Bacteria	Firmicutes	Clostridia	Clostridiales	NA	NA	NA
asv1759	20	1	1	Bacteria	Firmicutes	Clostridia	Clostridiales	Lachnospiraceae	NA	NA
asv1760	212	5	4	Bacteria	Firmicutes	Clostridia	Clostridiales	NA	NA	NA
asv1761	19	1	1	Bacteria	Firmicutes	Clostridia	Clostridiales	Ruminococcaceae	Oscillospira	NA
asv1762	6	1	1	Bacteria	Firmicutes	Clostridia	Clostridiales	Lachnospiraceae	Coprococcus	NA
asv1763	12	2	2	Bacteria	Firmicutes	Clostridia	Clostridiales	Ruminococcaceae	Oscillospira	NA
asv1764	72	1	1	Bacteria	Firmicutes	Clostridia	Clostridiales	Lachnospiraceae	NA	NA
asv1765	340	1	1	Bacteria	Proteobacteria	Alphaproteobacteria	RF32	NA	NA	NA
asv1766	153	1	1	Bacteria	Bacteroidetes	Bacteroidia	Bacteroidales	Porphyromonadaceae	Parabacteroides	distasonis
asv1767	581	5	4	Bacteria	Actinobacteria	Coriobacteriia	Coriobacteriales	Coriobacteriaceae	Collinsella	aerofaciens
asv1768	1	1	1	Bacteria	Firmicutes	Clostridia	Clostridiales	Lachnospiraceae	NA	NA
asv1769	0	0	0	Bacteria	Bacteroidetes	Bacteroidia	Bacteroidales	Bacteroidaceae	Bacteroides	plebeius
asv1770	236	2	2	Bacteria	Firmicutes	Clostridia	Clostridiales	Ruminococcaceae	NA	NA
asv1771	142	1	1	Bacteria	Firmicutes	Clostridia	Clostridiales	Ruminococcaceae	NA	NA
asv1772	393	1	1	Bacteria	Firmicutes	Clostridia	Clostridiales	NA	NA	NA
asv1773	569	15	15	Bacteria	Firmicutes	Clostridia	Clostridiales	Lachnospiraceae	Ruminococcus	NA
asv1774	54	1	1	Bacteria	Bacteroidetes	Bacteroidia	Bacteroidales	Odoribacteraceae	Butyricimonas	NA
asv1775	1390	5	5	Bacteria	Firmicutes	Clostridia	Clostridiales	Ruminococcaceae	NA	NA
asv1776	19	1	1	Bacteria	Firmicutes	Clostridia	Clostridiales	Lachnospiraceae	Dorea	formicigenerans
asv1777	95	1	1	Bacteria	Firmicutes	Clostridia	Clostridiales	Lachnospiraceae	Roseburia	NA
asv1778	8	5	4	Bacteria	Firmicutes	Clostridia	Clostridiales	Ruminococcaceae	Ruminococcus	NA
asv1779	14	4	4	Bacteria	Firmicutes	Clostridia	Clostridiales	Christensenellaceae	NA	NA
asv1780	156	1	1	Bacteria	Bacteroidetes	Bacteroidia	Bacteroidales	Porphyromonadaceae	Parabacteroides	distasonis
asv1781	12	1	1	Bacteria	Firmicutes	Clostridia	Clostridiales	Ruminococcaceae	Oscillospira	NA
asv1782	8	1	1	Bacteria	Firmicutes	Clostridia	Clostridiales	NA	NA	NA
asv1783	3589	23	20	Bacteria	Firmicutes	Clostridia	Clostridiales	Lachnospiraceae	Lachnospira	NA
asv1784	2	1	1	Bacteria	Firmicutes	Clostridia	Clostridiales	Ruminococcaceae	NA	NA
asv1785	120	1	1	Bacteria	Bacteroidetes	Bacteroidia	Bacteroidales	Paraprevotellaceae	Prevotella	NA
asv1786	66	1	1	Bacteria	Firmicutes	Clostridia	Clostridiales	Ruminococcaceae	NA	NA
asv1787	108	2	2	Bacteria	Firmicutes	Clostridia	Clostridiales	Ruminococcaceae	NA	NA
asv1788	10	1	1	Bacteria	Actinobacteria	Actinobacteria	Actinomycetales	Actinomycetaceae	Actinomyces	NA
asv1789	138	1	1	Bacteria	Bacteroidetes	Bacteroidia	Bacteroidales	Paraprevotellaceae	Prevotella	NA
asv1790	656	8	7	Bacteria	Firmicutes	Clostridia	Clostridiales	Ruminococcaceae	Faecalibacterium	prausnitzii
asv1791	11	1	1	Bacteria	Firmicutes	Clostridia	Clostridiales	Ruminococcaceae	Oscillospira	NA
asv1792	108	10	9	Bacteria	Firmicutes	Clostridia	Clostridiales	Lachnospiraceae	NA	NA
asv1793	4	1	1	Bacteria	Firmicutes	Clostridia	Clostridiales	NA	NA	NA
asv1794	96	2	2	Bacteria	Firmicutes	Clostridia	Clostridiales	NA	NA	NA
asv1795	135	2	2	Bacteria	Firmicutes	Clostridia	Clostridiales	Ruminococcaceae	Oscillospira	NA
asv1796	108	1	1	Bacteria	Firmicutes	Clostridia	Clostridiales	Lachnospiraceae	Coprococcus	eutactus
asv1797	2877	18	10	Bacteria	Firmicutes	Clostridia	Clostridiales	NA	NA	NA
asv1798	69	1	1	Bacteria	Proteobacteria	Deltaproteobacteria	Desulfovibrionales	Desulfovibrionaceae	Bilophila	NA
asv1799	8	2	2	Bacteria	Firmicutes	Clostridia	Clostridiales	Ruminococcaceae	NA	NA
asv1800	524	3	3	Bacteria	Bacteroidetes	Bacteroidia	Bacteroidales	Bacteroidaceae	Bacteroides	NA
asv1801	203	7	6	Bacteria	Actinobacteria	Coriobacteriia	Coriobacteriales	Coriobacteriaceae	NA	NA
asv1802	3	2	2	Bacteria	Firmicutes	Clostridia	Clostridiales	Ruminococcaceae	Ruminococcus	NA
asv1803	30257	63	35	Bacteria	Bacteroidetes	Bacteroidia	Bacteroidales	Rikenellaceae	NA	NA
asv1804	102	2	2	Bacteria	Actinobacteria	Actinobacteria	Bifidobacteriales	Bifidobacteriaceae	Bifidobacterium	NA
asv1805	287	2	2	Bacteria	Actinobacteria	Coriobacteriia	Coriobacteriales	Coriobacteriaceae	Collinsella	aerofaciens
asv1806	23	1	1	Bacteria	Firmicutes	Clostridia	Clostridiales	Lachnospiraceae	Roseburia	NA
asv1807	334	2	2	Bacteria	Proteobacteria	Deltaproteobacteria	Desulfovibrionales	Desulfovibrionaceae	Desulfovibrio	NA
asv1808	562	2	2	Bacteria	Cyanobacteria	4C0d-2	YS2	NA	NA	NA
asv1809	1941	28	23	Bacteria	Firmicutes	Clostridia	Clostridiales	Lachnospiraceae	Ruminococcus	NA
asv1810	14745	10	8	Bacteria	Bacteroidetes	Bacteroidia	Bacteroidales	Bacteroidaceae	Bacteroides	NA
asv1811	48	2	2	Bacteria	Firmicutes	Clostridia	Clostridiales	Christensenellaceae	NA	NA
asv1812	294	6	6	Bacteria	Firmicutes	Clostridia	SHA-98	NA	NA	NA
asv1813	761	3	3	Bacteria	Firmicutes	Clostridia	Clostridiales	Clostridiaceae	NA	NA
asv1814	13	2	2	Bacteria	Firmicutes	Clostridia	Clostridiales	Lachnospiraceae	Pseudobutyrivibrio	NA
asv1815	259	9	7	Bacteria	Firmicutes	Clostridia	Clostridiales	Mogibacteriaceae	NA	NA
asv1816	20	1	1	Bacteria	Actinobacteria	Actinobacteria	Actinomycetales	Actinomycetaceae	Varibaculum	NA
asv1817	2	1	1	Bacteria	Firmicutes	Clostridia	Clostridiales	Ruminococcaceae	NA	NA
asv1818	29	1	1	Bacteria	Firmicutes	Clostridia	Clostridiales	Ruminococcaceae	NA	NA
asv1819	99	3	3	Bacteria	Firmicutes	Clostridia	Clostridiales	Ruminococcaceae	Ruminococcus	NA
asv1820	27	1	1	Bacteria	Firmicutes	Clostridia	Clostridiales	Ruminococcaceae	Oscillospira	NA
asv1821	558	11	10	Bacteria	Firmicutes	Clostridia	Clostridiales	Ruminococcaceae	Ruminococcus	NA
asv1822	18	1	1	Bacteria	Firmicutes	Clostridia	Clostridiales	Lachnospiraceae	Lachnospira	NA
asv1823	45	1	1	Bacteria	Firmicutes	Clostridia	Clostridiales	Lachnospiraceae	NA	NA
asv1824	362	6	6	Bacteria	Firmicutes	Clostridia	Clostridiales	Clostridiaceae	Clostridium	NA
asv1825	30	5	3	Bacteria	Firmicutes	Clostridia	Clostridiales	Mogibacteriaceae	NA	NA
asv1826	97	18	15	Bacteria	Firmicutes	Clostridia	Clostridiales	NA	NA	NA
asv1827	164	4	4	Bacteria	Firmicutes	Clostridia	Clostridiales	Ruminococcaceae	NA	NA
asv1828	1	1	1	Bacteria	Firmicutes	Clostridia	Clostridiales	Lachnospiraceae	NA	NA
asv1829	197	2	2	Bacteria	Firmicutes	Clostridia	Clostridiales	Lachnospiraceae	Blautia	NA
asv1830	21466	32	23	Bacteria	Bacteroidetes	Bacteroidia	Bacteroidales	Prevotellaceae	Prevotella	copri
asv1831	60	1	1	Bacteria	Firmicutes	Clostridia	Clostridiales	Ruminococcaceae	NA	NA
asv1832	77	1	1	Bacteria	Firmicutes	Clostridia	Clostridiales	Ruminococcaceae	NA	NA
asv1833	33	1	1	Bacteria	Firmicutes	Clostridia	Clostridiales	Lachnospiraceae	NA	NA
asv1834	23	2	2	Bacteria	Firmicutes	Clostridia	Clostridiales	Ruminococcaceae	Oscillospira	NA
asv1835	2752	2	1	Archaea	Euryarchaeota	Methanobacteria	Methanobacteriales	Methanobacteriaceae	Methanobrevibacter	NA
asv1836	0	0	0	Bacteria	Bacteroidetes	Bacteroidia	Bacteroidales	Bacteroidaceae	Bacteroides	plebeius
asv1837	65	3	3	Bacteria	Firmicutes	Clostridia	Clostridiales	Ruminococcaceae	NA	NA
asv1838	4108	26	18	Bacteria	Bacteroidetes	Bacteroidia	Bacteroidales	Prevotellaceae	Prevotella	copri
asv1839	4	2	2	Bacteria	Firmicutes	Clostridia	Clostridiales	Christensenellaceae	NA	NA
asv1840	147	1	1	Bacteria	Firmicutes	Clostridia	Clostridiales	Christensenellaceae	NA	NA
asv1841	70	4	3	Bacteria	Bacteroidetes	Bacteroidia	Bacteroidales	Bacteroidaceae	Bacteroides	NA
asv1842	192	4	4	Bacteria	Firmicutes	Clostridia	Clostridiales	Ruminococcaceae	NA	NA
asv1843	4	1	1	Bacteria	Firmicutes	Clostridia	Clostridiales	NA	NA	NA
asv1844	2	1	1	Bacteria	Firmicutes	Clostridia	Clostridiales	Ruminococcaceae	Ruminococcus	NA
asv1845	2181	2	2	Bacteria	Bacteroidetes	Bacteroidia	Bacteroidales	NA	NA	NA
asv1846	25	1	1	Bacteria	Firmicutes	Clostridia	Clostridiales	NA	NA	NA
asv1847	49	1	1	Bacteria	Firmicutes	Clostridia	Clostridiales	Ruminococcaceae	NA	NA
asv1848	8	1	1	Bacteria	Firmicutes	Clostridia	Clostridiales	NA	NA	NA
asv1849	14	1	1	Bacteria	Firmicutes	Clostridia	Clostridiales	Lachnospiraceae	Ruminococcus	NA
asv1850	400	6	5	Bacteria	Firmicutes	Clostridia	Clostridiales	Lachnospiraceae	Dorea	NA
asv1851	3	1	1	Bacteria	Firmicutes	Clostridia	Clostridiales	Ruminococcaceae	Ruminococcus	NA
asv1852	35	1	1	Bacteria	Firmicutes	Clostridia	Clostridiales	Dehalobacteriaceae	Dehalobacterium	NA
asv1853	42	1	1	Bacteria	Proteobacteria	Betaproteobacteria	Burkholderiales	Alcaligenaceae	Sutterella	NA
asv1854	444	3	3	Bacteria	Firmicutes	Clostridia	Clostridiales	Ruminococcaceae	NA	NA
asv1855	505	1	1	Bacteria	Firmicutes	Clostridia	Clostridiales	Ruminococcaceae	NA	NA
asv1856	12186	54	32	Bacteria	Firmicutes	Clostridia	Clostridiales	Ruminococcaceae	Oscillospira	NA
asv1857	172	1	1	Bacteria	Firmicutes	Clostridia	Clostridiales	NA	NA	NA
asv1858	1	1	1	Bacteria	Firmicutes	Clostridia	Clostridiales	Lachnospiraceae	NA	NA
asv1859	36	6	5	Bacteria	Firmicutes	Clostridia	Clostridiales	NA	NA	NA
asv1860	1	1	1	Bacteria	Firmicutes	Clostridia	Clostridiales	Ruminococcaceae	NA	NA
asv1861	12	1	1	Bacteria	Firmicutes	Clostridia	Clostridiales	Christensenellaceae	NA	NA
asv1862	2551	18	16	Bacteria	Firmicutes	Clostridia	Clostridiales	Ruminococcaceae	Ruminococcus	callidus
asv1863	262	3	2	Bacteria	Firmicutes	Erysipelotrichi	Erysipelotrichales	Erysipelotrichaceae	Eubacterium	biforme
asv1864	341	27	19	Bacteria	Firmicutes	Clostridia	Clostridiales	NA	NA	NA
asv1865	66	2	2	Bacteria	Firmicutes	Clostridia	Clostridiales	Lachnospiraceae	Dorea	NA
asv1866	5	1	1	Bacteria	Firmicutes	Clostridia	Clostridiales	Ruminococcaceae	Ruminococcus	NA
asv1867	0	0	0	Bacteria	Firmicutes	Clostridia	Clostridiales	Ruminococcaceae	Ruminococcus	NA
asv1868	76	3	3	Bacteria	Firmicutes	Clostridia	Clostridiales	Peptostreptococcaceae	NA	NA
asv1869	1883	8	8	Bacteria	Firmicutes	Clostridia	Clostridiales	NA	NA	NA
asv1870	42	1	1	Bacteria	Firmicutes	Clostridia	Clostridiales	Lachnospiraceae	NA	NA
asv1871	13	1	1	Bacteria	Firmicutes	Clostridia	Clostridiales	Lachnospiraceae	NA	NA
asv1872	11	1	1	Bacteria	Firmicutes	Clostridia	Clostridiales	Lachnospiraceae	NA	NA
asv1873	68	1	1	Bacteria	Firmicutes	Clostridia	Clostridiales	Lachnospiraceae	NA	NA
asv1874	146	3	3	Bacteria	Firmicutes	Clostridia	Clostridiales	Lachnospiraceae	NA	NA
asv1875	74	1	1	Bacteria	Firmicutes	Clostridia	Clostridiales	Veillonellaceae	Dialister	NA
asv1876	2	1	1	Bacteria	Firmicutes	Clostridia	Clostridiales	Ruminococcaceae	Ruminococcus	NA
asv1877	99	3	2	Bacteria	Firmicutes	Clostridia	Clostridiales	Lachnospiraceae	Lachnospira	NA
asv1878	239	1	1	Bacteria	Firmicutes	Clostridia	Clostridiales	Lachnospiraceae	Dorea	NA
asv1879	2	1	1	Bacteria	Firmicutes	Clostridia	Clostridiales	Christensenellaceae	NA	NA
asv1880	331	13	11	Bacteria	Firmicutes	Clostridia	Clostridiales	Lachnospiraceae	NA	NA
asv1881	1	1	1	Bacteria	Firmicutes	Clostridia	Clostridiales	Ruminococcaceae	Oscillospira	NA
asv1882	49	2	2	Bacteria	Firmicutes	Clostridia	Clostridiales	NA	NA	NA
asv1883	1	1	1	Bacteria	Firmicutes	Clostridia	Clostridiales	NA	NA	NA
asv1884	31	1	1	Bacteria	Firmicutes	Clostridia	Clostridiales	Ruminococcaceae	Ruminococcus	NA
asv1885	1	1	1	Bacteria	Firmicutes	Clostridia	Clostridiales	Lachnospiraceae	Ruminococcus	NA
asv1886	6812	2	1	Bacteria	Bacteroidetes	Bacteroidia	Bacteroidales	Bacteroidaceae	Bacteroides	coprophilus
asv1887	286	1	1	Bacteria	Firmicutes	Clostridia	Clostridiales	Ruminococcaceae	Ruminococcus	NA
asv1888	2	1	1	Bacteria	Firmicutes	Clostridia	Clostridiales	Lachnospiraceae	NA	NA
asv1889	245	1	1	Bacteria	Firmicutes	Clostridia	Clostridiales	Ruminococcaceae	Ruminococcus	NA
asv1890	60	1	1	Bacteria	Proteobacteria	Alphaproteobacteria	RF32	NA	NA	NA
asv1891	124	3	3	Bacteria	Firmicutes	Erysipelotrichi	Erysipelotrichales	Erysipelotrichaceae	Eubacterium	dolichum
asv1892	778	26	17	Bacteria	Bacteroidetes	Bacteroidia	Bacteroidales	Rikenellaceae	NA	NA
asv1893	3	1	1	Bacteria	Firmicutes	Clostridia	Clostridiales	NA	NA	NA
asv1894	133	2	2	Bacteria	Firmicutes	Clostridia	Clostridiales	Ruminococcaceae	Ruminococcus	NA
asv1895	6	1	1	Bacteria	Proteobacteria	Betaproteobacteria	Burkholderiales	Comamonadaceae	NA	NA
asv1896	27	1	1	Bacteria	Firmicutes	Clostridia	Clostridiales	NA	NA	NA
asv1897	6	1	1	Bacteria	Proteobacteria	Betaproteobacteria	Burkholderiales	Comamonadaceae	NA	NA
asv1898	13943	44	27	Bacteria	Firmicutes	Clostridia	Clostridiales	Ruminococcaceae	Faecalibacterium	prausnitzii
asv1899	17	1	1	Bacteria	Firmicutes	Clostridia	Clostridiales	Lachnospiraceae	Dorea	NA
asv1900	10080	19	14	Bacteria	Firmicutes	Clostridia	Clostridiales	Lachnospiraceae	Dorea	NA
asv1901	1	1	1	Bacteria	Firmicutes	Clostridia	Clostridiales	Christensenellaceae	NA	NA
asv1902	8	1	1	Bacteria	Firmicutes	Clostridia	Clostridiales	Lachnospiraceae	Ruminococcus	NA
asv1903	109	4	4	Bacteria	Firmicutes	Clostridia	Clostridiales	Ruminococcaceae	Oscillospira	NA
asv1904	66459	24	18	Bacteria	Verrucomicrobia	Verrucomicrobiae	Verrucomicrobiales	Verrucomicrobiaceae	Akkermansia	muciniphila
asv1905	0	0	0	Bacteria	Firmicutes	Clostridia	Clostridiales	Lachnospiraceae	NA	NA
asv1906	22	1	1	Bacteria	Firmicutes	Clostridia	Clostridiales	Peptostreptococcaceae	NA	NA
asv1907	168	3	3	Bacteria	Firmicutes	Clostridia	Clostridiales	Lachnospiraceae	NA	NA
asv1908	330	1	1	Bacteria	Bacteroidetes	Bacteroidia	Bacteroidales	Porphyromonadaceae	Parabacteroides	distasonis
asv1909	39	1	1	Bacteria	Firmicutes	Clostridia	Clostridiales	Christensenellaceae	NA	NA
asv1910	62	3	3	Bacteria	Firmicutes	Clostridia	Clostridiales	NA	NA	NA
asv1911	28	1	1	Bacteria	Firmicutes	Clostridia	Clostridiales	Ruminococcaceae	Ruminococcus	NA
asv1912	28	3	2	Bacteria	Firmicutes	Clostridia	Clostridiales	Mogibacteriaceae	NA	NA
asv1913	128	1	1	Archaea	Euryarchaeota	Methanobacteria	Methanobacteriales	Methanobacteriaceae	Methanobrevibacter	NA
asv1914	468	5	5	Bacteria	Actinobacteria	Coriobacteriia	Coriobacteriales	Coriobacteriaceae	Collinsella	aerofaciens
asv1915	616	11	10	Bacteria	Firmicutes	Clostridia	Clostridiales	Ruminococcaceae	Anaerotruncus	NA
asv1916	1	1	1	Bacteria	Firmicutes	Clostridia	Clostridiales	Ruminococcaceae	NA	NA
asv1917	33	1	1	Bacteria	Bacteroidetes	Bacteroidia	Bacteroidales	Odoribacteraceae	Butyricimonas	NA
asv1918	1	1	1	Bacteria	Firmicutes	Clostridia	Clostridiales	Ruminococcaceae	Ruminococcus	NA
asv1919	20	1	1	Bacteria	Firmicutes	Clostridia	Clostridiales	NA	NA	NA
asv1920	157	1	1	Bacteria	Firmicutes	Clostridia	Clostridiales	Ruminococcaceae	Ruminococcus	NA
asv1921	0	0	0	Bacteria	Firmicutes	Clostridia	Clostridiales	Veillonellaceae	NA	NA
asv1922	12	1	1	Bacteria	Firmicutes	Clostridia	Clostridiales	Lachnospiraceae	NA	NA
asv1923	114	1	1	Bacteria	Firmicutes	Clostridia	Clostridiales	Lachnospiraceae	NA	NA
asv1924	22	2	2	Bacteria	Firmicutes	Clostridia	Clostridiales	Lachnospiraceae	NA	NA
asv1925	185	1	1	Bacteria	Bacteroidetes	Bacteroidia	Bacteroidales	Porphyromonadaceae	Porphyromonas	endodontalis
asv1926	1	1	1	Bacteria	Firmicutes	Clostridia	Clostridiales	Christensenellaceae	NA	NA
asv1927	6	1	1	Bacteria	Actinobacteria	Actinobacteria	Actinomycetales	Micrococcaceae	Rothia	mucilaginosa
asv1928	896	59	34	Bacteria	Firmicutes	Clostridia	Clostridiales	Lachnospiraceae	NA	NA
asv1929	1	1	1	Bacteria	Firmicutes	Clostridia	Clostridiales	Lachnospiraceae	Coprococcus	NA
asv1930	78	1	1	Bacteria	Bacteroidetes	Bacteroidia	Bacteroidales	Bacteroidaceae	Bacteroides	coprophilus
asv1931	26	1	1	Bacteria	Firmicutes	Clostridia	Clostridiales	Christensenellaceae	NA	NA
asv1932	2	1	1	Bacteria	Firmicutes	Clostridia	Clostridiales	Mogibacteriaceae	NA	NA
asv1933	33	1	1	Bacteria	Firmicutes	Clostridia	Clostridiales	Ruminococcaceae	NA	NA
asv1934	5368	18	17	Bacteria	Firmicutes	Clostridia	Clostridiales	Ruminococcaceae	Ruminococcus	bromii
asv1935	1854	7	6	Bacteria	Bacteroidetes	Bacteroidia	Bacteroidales	Bacteroidaceae	Bacteroides	NA
asv1936	9	1	1	Bacteria	Firmicutes	Clostridia	Clostridiales	Ruminococcaceae	Ruminococcus	NA
asv1937	176	1	1	Bacteria	Firmicutes	Clostridia	Clostridiales	NA	NA	NA
asv1938	3	1	1	Bacteria	Firmicutes	Clostridia	Clostridiales	Ruminococcaceae	Ruminococcus	NA
asv1939	63	4	4	Bacteria	Firmicutes	Erysipelotrichi	Erysipelotrichales	Erysipelotrichaceae	NA	NA
asv1940	19	4	4	Bacteria	Firmicutes	Clostridia	Clostridiales	Lachnospiraceae	Coprococcus	NA
asv1941	23	2	2	Bacteria	Firmicutes	Clostridia	Clostridiales	Ruminococcaceae	NA	NA
asv1942	222	1	1	Bacteria	Firmicutes	Clostridia	Clostridiales	Ruminococcaceae	Ruminococcus	flavefaciens
asv1943	805	4	3	Bacteria	Actinobacteria	Coriobacteriia	Coriobacteriales	Coriobacteriaceae	NA	NA
asv1944	5	2	2	Bacteria	Firmicutes	Clostridia	Clostridiales	Christensenellaceae	NA	NA
asv1945	56	1	1	Bacteria	Bacteroidetes	Bacteroidia	Bacteroidales	Paraprevotellaceae	Prevotella	NA
asv1946	37	1	1	Bacteria	Firmicutes	Clostridia	Clostridiales	Veillonellaceae	Megamonas	NA
asv1947	192	5	3	Bacteria	Firmicutes	Clostridia	Clostridiales	Ruminococcaceae	Oscillospira	NA
asv1948	901	1	1	Bacteria	Firmicutes	Clostridia	Clostridiales	Ruminococcaceae	NA	NA
asv1949	107	4	2	Bacteria	Firmicutes	Clostridia	Clostridiales	Lachnospiraceae	NA	NA
asv1950	180	1	1	Bacteria	Firmicutes	Clostridia	Clostridiales	Lachnospiraceae	Roseburia	NA
asv1951	14	3	3	Bacteria	Firmicutes	Clostridia	Clostridiales	Ruminococcaceae	NA	NA
asv1952	611	8	7	Bacteria	Firmicutes	Clostridia	Clostridiales	Ruminococcaceae	Oscillospira	NA
asv1953	119	1	1	Bacteria	Bacteroidetes	Bacteroidia	Bacteroidales	Bacteroidaceae	Bacteroides	uniformis
asv1954	1	1	1	Bacteria	Firmicutes	Clostridia	Clostridiales	Christensenellaceae	NA	NA
asv1955	12	1	1	Bacteria	Firmicutes	Clostridia	Clostridiales	Lachnospiraceae	Ruminococcus	gnavus
asv1956	28	7	7	Bacteria	Firmicutes	Clostridia	Clostridiales	Ruminococcaceae	NA	NA
asv1957	51	1	1	Bacteria	Firmicutes	Clostridia	Clostridiales	Lachnospiraceae	Ruminococcus	NA
asv1958	511	4	4	Bacteria	Bacteroidetes	Bacteroidia	Bacteroidales	Bacteroidaceae	Bacteroides	NA
asv1959	857	16	12	Bacteria	Firmicutes	Clostridia	Clostridiales	Lachnospiraceae	Coprococcus	NA
asv1960	24	2	2	Bacteria	Firmicutes	Clostridia	Clostridiales	Ruminococcaceae	Oscillospira	NA
asv1961	443	1	1	Bacteria	Firmicutes	Clostridia	Clostridiales	Lachnospiraceae	NA	NA
asv1962	30	1	1	Bacteria	Firmicutes	Clostridia	Clostridiales	Lachnospiraceae	Ruminococcus	gnavus
asv1963	1	1	1	Bacteria	Firmicutes	Clostridia	Clostridiales	Christensenellaceae	NA	NA
asv1964	3	2	2	Bacteria	Firmicutes	Clostridia	Clostridiales	Ruminococcaceae	Ruminococcus	NA
asv1965	12	1	1	Bacteria	Firmicutes	Clostridia	Clostridiales	Mogibacteriaceae	NA	NA
asv1966	514	5	4	Bacteria	Firmicutes	Clostridia	Clostridiales	NA	NA	NA
asv1967	45	9	9	Bacteria	Firmicutes	Clostridia	Clostridiales	Lachnospiraceae	NA	NA
asv1968	12	1	1	Bacteria	Fusobacteria	Fusobacteriia	Fusobacteriales	Fusobacteriaceae	Fusobacterium	NA
asv1969	33	1	1	Bacteria	Firmicutes	Clostridia	Clostridiales	Ruminococcaceae	Ruminococcus	NA
asv1970	21	1	1	Bacteria	Firmicutes	Clostridia	Clostridiales	NA	NA	NA
asv1971	217	1	1	Bacteria	Firmicutes	Clostridia	Clostridiales	Tissierellaceae	Peptoniphilus	NA
asv1972	100	7	7	Bacteria	Firmicutes	Clostridia	Clostridiales	Ruminococcaceae	NA	NA
asv1973	15	4	4	Bacteria	Firmicutes	Clostridia	Clostridiales	Lachnospiraceae	NA	NA
asv1974	26	2	1	Bacteria	Firmicutes	Clostridia	Clostridiales	Lachnospiraceae	Dorea	formicigenerans
asv1975	20	4	4	Bacteria	Firmicutes	Clostridia	Clostridiales	Lachnospiraceae	NA	NA
asv1976	52	11	9	Bacteria	Firmicutes	Clostridia	Clostridiales	Ruminococcaceae	Oscillospira	NA
asv1977	4199	13	10	Bacteria	Bacteroidetes	Bacteroidia	Bacteroidales	Bacteroidaceae	Bacteroides	NA
asv1978	29	1	1	Bacteria	Bacteroidetes	Bacteroidia	Bacteroidales	Odoribacteraceae	Butyricimonas	NA
asv1979	0	0	0	Bacteria	Firmicutes	Clostridia	Clostridiales	Christensenellaceae	NA	NA
asv1980	93	2	2	Bacteria	Firmicutes	Clostridia	Clostridiales	Peptostreptococcaceae	NA	NA
asv1981	3	1	1	Bacteria	Firmicutes	Clostridia	Clostridiales	Mogibacteriaceae	NA	NA
asv1982	2	1	1	Bacteria	Firmicutes	Clostridia	Clostridiales	Mogibacteriaceae	NA	NA
asv1983	27	3	2	Bacteria	Firmicutes	Clostridia	Clostridiales	Ruminococcaceae	NA	NA
asv1984	107	1	1	Bacteria	Firmicutes	Clostridia	Clostridiales	Clostridiaceae	Clostridium	hiranonis
asv1985	16	2	2	Bacteria	Bacteroidetes	Bacteroidia	Bacteroidales	Prevotellaceae	Prevotella	NA
asv1986	73	1	1	Bacteria	Bacteroidetes	Bacteroidia	Bacteroidales	Porphyromonadaceae	Parabacteroides	NA
asv1987	126	6	5	Bacteria	Firmicutes	Clostridia	Clostridiales	Lachnospiraceae	NA	NA
asv1988	0	0	0	Bacteria	Bacteroidetes	Bacteroidia	Bacteroidales	Bacteroidaceae	Bacteroides	ovatus
asv1989	93	2	2	Bacteria	Firmicutes	Clostridia	Clostridiales	Lachnospiraceae	NA	NA
asv1990	2981	24	19	Bacteria	Bacteroidetes	Bacteroidia	Bacteroidales	Bacteroidaceae	Bacteroides	ovatus
asv1991	2	1	1	Bacteria	Firmicutes	Clostridia	Clostridiales	Lachnospiraceae	Ruminococcus	NA
asv1992	25971	42	25	Bacteria	Firmicutes	Clostridia	Clostridiales	Ruminococcaceae	Ruminococcus	bromii
asv1993	1	1	1	Bacteria	Firmicutes	Clostridia	Clostridiales	Ruminococcaceae	Oscillospira	NA
asv1994	4	2	2	Bacteria	Firmicutes	Clostridia	Clostridiales	Lachnospiraceae	Coprococcus	NA
asv1995	5	2	2	Bacteria	Firmicutes	Clostridia	Clostridiales	Ruminococcaceae	Oscillospira	NA
asv1996	42	6	5	Bacteria	Firmicutes	Clostridia	Clostridiales	Lachnospiraceae	NA	NA
asv1997	18104	42	26	Bacteria	Firmicutes	Clostridia	Clostridiales	Veillonellaceae	Dialister	NA
asv1998	727	14	11	Bacteria	Bacteroidetes	Bacteroidia	Bacteroidales	Prevotellaceae	Prevotella	copri
[truncated: 1,631 more rows]
