# Supplementary material for: Shared Environment and Genetics Shape the Gut Microbiome after Infant Adoption
Source: mBio. 2021 Mar 30;12(2):e00548-21. doi: 10.1128/mBio.00548-21 (PMC8092250; doi:10.1128/mBio.00548-21)
Supplement: DATA SET S7 [file mBio.00548-21-sd007.xlsx]

## Sheet: Sheet 1 - Data_S7_Table_S1_Var_
Data_S7_Table_S1_Var_Comp_Model_Data
id	sex	logAge_Years	BMI_Zscore	Homecode	logSD	asv0239	asv0241	asv0245	asv0111	asv0248	asv0251	asv0136	asv0254	asv0255	asv0044	asv0261	asv0160	asv0266	asv0267	asv0268	asv0273	asv0275	asv0279	asv0281	asv0283	asv0285	asv0286	asv0287	asv0290	asv0291	asv0292	asv0197	asv0172	asv0293	asv0295	asv0296	asv0297	asv0300	asv0303	asv0305	asv0307	asv0309	asv0312	asv0316	asv0317	asv0016	asv0238	asv0320	asv0321
HS001	male	2.7436	1.77248	HH27	10.9347	0	0	0	0	17	0	0	0	0	94	0	0	0	0	0	0	0	0	0	0	0	4	0	0	113	0	0	0	0	0	0	0	0	0	0	0	0	0	0	0	0	0	0	0
HS002	female	2.40465	-0.256538	HH27	11.0938	0	0	0	0	579	0	0	4	0	0	0	0	12	0	242	0	0	0	0	0	0	0	0	0	0	0	0	0	0	0	0	0	0	0	0	0	0	0	4	0	0	0	0	0
HS003	male	1.80017	-1.25399	HH37	10.9447	0	0	0	0	917	0	0	0	0	88	0	0	0	0	0	0	0	0	0	0	32	2	0	0	0	0	0	0	0	0	0	0	0	0	0	0	0	0	0	0	0	0	0	0
HS004	female	2.22386	2.47696	HH36	10.7633	0	0	0	0	127	7	0	0	0	251	0	0	0	0	0	298	0	0	0	0	0	0	0	0	17	0	0	9	0	0	103	0	0	0	0	238	0	0	0	0	0	0	0	0
HS005	male	2.3427	2.48136	HH36	11.1891	2	0	0	0	111	0	0	0	0	95	0	292	0	0	0	154	0	0	0	0	0	0	1	159	74	0	0	0	0	0	45	0	0	0	0	0	0	0	0	0	3	0	0	67
HS006	male	2.27974	1.20326	HH26	10.9272	0	0	0	0	133	0	0	0	0	238	0	0	0	0	0	0	0	0	0	0	0	0	0	0	56	0	0	0	0	0	0	0	0	0	0	0	0	0	0	0	0	0	0	0
HS007	male	2.16437	2.1756	HH29	11.1181	0	28	0	0	77	0	0	0	0	249	0	296	0	0	0	0	89	0	0	0	0	0	0	0	0	0	0	0	0	0	0	0	0	0	0	63	0	0	0	0	0	0	0	0
HS008	female	2.64733	0.374347	HH29	11.0497	0	21	0	0	109	3	0	0	0	301	0	152	0	0	0	0	1272	0	0	0	107	0	0	0	0	0	0	1	0	0	0	0	0	0	0	0	0	0	0	0	0	0	0	0
HS009	male	1.9004	0.77505	HH30	11.1111	0	0	0	0	89	0	0	0	0	80	0	0	0	0	24	472	0	0	0	0	0	0	0	441	26	0	0	0	0	0	0	0	0	0	0	0	0	0	0	0	0	0	0	0
HS010	female	2.00927	1.40269	HH34	11.0311	0	18	0	0	47	0	71	0	0	443	0	0	18	0	375	4	0	0	0	0	0	0	0	0	29	0	0	0	0	0	0	0	0	0	0	0	0	0	0	0	1	0	0	0
HS011	male	2.93448	2.83375	HH34	11.1282	0	0	0	0	28	0	0	0	0	81	0	0	0	0	0	0	0	0	0	0	0	0	0	0	0	0	0	0	4	0	0	0	2	0	0	0	0	0	0	0	0	0	0	0
HS012	female	2.80226	1.63892	HH34	11.0659	0	15	0	0	111	0	76	0	0	214	0	0	0	0	0	63	0	0	0	0	0	0	0	361	27	0	0	0	0	0	0	0	0	0	0	119	2	0	0	0	2	0	0	0
HS013	female	1.97492	2.36325	HH31	11.1865	0	0	0	0	313	0	0	0	0	147	0	551	27	0	0	46	0	0	0	0	0	0	0	0	102	0	0	0	0	0	0	0	0	0	0	269	0	0	0	0	0	1572	0	0
HS014	female	2.45268	0.168216	HH31	11.1101	0	0	0	0	61	1	0	0	0	68	0	0	3	0	525	0	0	0	0	0	0	0	0	0	54	0	0	0	0	0	0	0	0	0	0	0	10	0	0	0	0	111	0	0
HS015	female	2.3398	0.0565113	HH32	11.0018	0	25	0	0	39	0	0	0	0	109	0	0	0	0	0	17	0	0	0	0	0	0	0	0	84	0	0	3	0	0	0	0	0	0	0	0	0	0	0	0	0	547	0	0
HS016	female	2.18644	0.30274	HH32	10.9399	0	0	0	0	38	0	0	0	0	66	0	0	0	0	0	0	0	0	0	0	0	0	4	52	27	0	0	0	0	0	0	0	0	0	0	0	0	0	0	0	0	117	0	0
HS017	female	2.71119	0.37409	HH32	10.9938	0	0	0	0	48	0	0	0	0	147	0	0	0	0	0	0	0	0	0	0	0	0	0	84	0	0	0	0	0	0	0	0	0	0	0	0	0	0	0	0	0	0	0	0
HS018	female	2.75027	0.833601	HH33	10.9616	0	0	0	4	44	0	0	0	0	106	0	0	0	0	0	0	0	0	0	0	0	0	0	0	24	0	0	0	0	0	0	0	0	0	0	0	0	0	0	0	0	0	0	0
HS019	female	2.68688	-1.54506	HH33	10.9215	0	0	36	0	41	0	0	0	0	232	0	0	0	0	0	0	0	0	0	0	0	0	0	79	26	0	0	0	0	0	0	0	0	0	0	0	0	0	0	0	0	0	0	0
HS020	female	1.93657	NA	HH38	11.0913	0	0	0	0	230	0	0	0	0	216	0	0	0	0	595	0	0	0	0	0	0	0	0	0	149	0	0	0	0	0	0	0	0	0	0	0	0	0	4	0	0	0	0	0
HS021	male	2.04922	NA	HH28	10.8055	0	0	0	0	23	7	0	0	0	72	30	0	0	0	0	0	0	69	0	14	0	0	0	0	0	0	0	3	0	0	0	0	0	0	0	0	0	0	0	0	0	4	0	0
HS022	female	2.85673	2.2507	HH28	10.8321	0	0	0	0	28	0	0	0	0	57	14	0	0	0	0	0	0	55	0	11	0	0	0	0	0	0	0	0	0	0	0	0	0	0	0	0	0	0	0	0	0	0	0	0
HS023	female	2.26847	0.937835	HH35	11.2022	0	0	0	0	35	0	0	0	0	102	0	0	0	0	0	0	0	0	0	0	0	0	0	0	0	0	20	0	0	0	0	0	0	0	0	195	0	0	0	0	0	0	0	0
HS024	female	2.67677	0.866168	HH06	11.1082	0	10	0	0	177	9	0	0	0	44	0	0	0	0	677	0	0	0	0	0	0	0	0	0	36	0	0	0	0	0	0	0	0	70	0	0	0	0	0	0	0	0	9	0
HS025	male	2.50008	2.48378	HH06	11.0274	0	0	0	0	210	0	0	0	0	171	0	0	0	28	0	0	0	0	0	0	0	0	0	0	38	0	0	0	0	0	0	0	0	0	0	0	0	0	0	0	0	0	0	0
HS026	female	2.17996	-1.80636	HH24	10.8569	0	0	0	0	254	1	0	0	0	491	0	0	0	0	0	0	0	0	0	0	0	0	0	0	46	0	16	0	0	323	0	0	0	37	0	0	0	0	0	208	1	578	0	0
HS027	male	2.58718	0.812513	HH24	10.7984	0	0	3	0	156	0	0	0	0	572	0	0	0	0	0	0	0	0	0	0	0	0	0	0	25	0	0	0	0	0	0	0	0	0	0	0	0	0	1	604	0	0	0	103
HS028	male	2.52318	0.170583	HH24	10.9813	0	0	11	1	121	6	0	0	0	427	0	0	0	0	255	0	0	0	0	0	0	0	0	0	0	0	54	0	0	0	0	0	0	0	0	187	0	0	0	0	0	0	0	0
HS029	female	2.36866	0.944561	HH24	10.5846	0	0	0	0	141	0	0	0	0	409	0	0	0	0	0	0	0	0	0	0	0	0	0	0	21	0	0	0	0	0	0	0	0	0	0	0	0	0	0	341	1	389	0	0
HS030	female	2.4949	-0.550046	HH05	11.1187	0	0	0	0	214	0	0	0	0	206	0	0	0	0	0	0	0	0	0	0	0	0	0	178	62	0	0	1	0	0	0	0	0	0	0	236	16	0	0	0	0	0	0	0
HS031	female	2.79927	1.72397	HH05	11.0058	0	0	0	0	139	0	0	0	0	561	0	0	0	0	0	0	0	0	0	0	0	0	0	83	97	0	0	6	0	0	0	0	0	0	0	0	0	0	0	0	0	905	0	0
HS032	female	2.60696	1.37668	HH05	10.9513	0	0	0	0	241	8	0	0	0	216	0	0	0	0	0	107	0	0	0	0	0	0	0	225	150	0	0	13	0	0	0	0	0	0	0	0	0	0	0	0	7	0	0	0
HS033	male	2.45691	1.54533	HH07	10.8901	0	0	0	0	104	0	0	0	0	118	0	0	0	0	0	0	0	0	0	0	0	0	0	0	8	0	0	0	0	0	0	0	0	0	0	0	0	0	0	0	0	375	0	0
HS034	female	2.31901	-0.131539	HH07	10.8228	0	0	0	0	72	0	0	0	0	99	0	0	0	0	0	0	0	0	0	0	0	0	0	0	44	15	0	0	0	0	0	0	0	0	0	0	0	0	0	0	0	0	0	0
HS035	male	2.1722	-0.225947	HH07	10.9143	0	0	0	0	45	0	0	0	0	64	0	0	0	0	0	0	0	0	0	0	0	0	0	0	0	0	0	0	0	0	0	0	0	0	0	0	0	0	0	0	0	0	0	0
HS036	male	2.10479	0.977791	HH23	11.0703	5	0	0	0	136	0	0	0	0	206	0	0	0	0	0	169	0	0	0	0	0	0	0	0	45	0	0	0	0	0	0	0	0	0	0	369	0	0	0	0	2	0	0	0
HS037	female	2.52953	0.164368	HH23	11.0672	0	0	0	0	84	0	0	1	0	0	0	0	2	0	18	0	0	0	0	0	0	0	0	119	50	0	44	1	0	0	0	0	6	0	0	444	0	0	126	0	0	0	0	0
HS038	male	1.91946	0.837868	HH23	10.8335	0	0	0	0	88	1	0	0	0	87	0	0	0	0	113	0	0	0	0	0	0	0	0	0	44	0	32	0	0	0	0	0	0	0	0	306	0	0	0	0	0	0	0	0
HS039	male	2.4054	1.32559	HH01	10.974	0	0	0	0	32	6	0	0	0	274	0	0	0	0	0	0	0	0	0	0	0	0	0	0	145	0	0	5	0	0	0	0	0	0	0	0	0	0	0	0	0	378	0	0
HS040	female	2.53865	-0.450209	HH02	10.9012	0	13	0	0	508	0	51	0	0	34	0	0	0	0	0	0	0	0	0	0	0	0	0	0	16	0	0	1	0	0	0	0	0	0	0	252	0	2	0	0	3	0	0	0
HS041	female	2.5393	1.43089	HH02	10.9492	0	70	0	0	661	7	0	0	0	267	0	0	0	0	0	0	0	0	0	0	0	0	0	0	59	0	14	13	0	0	0	0	0	0	0	341	8	0	0	0	2	6	0	0
HS042	female	2.37556	0.00768548	HH04	10.8366	0	0	0	0	124	0	22	0	0	381	0	0	14	0	0	0	0	0	0	0	0	0	0	0	0	0	0	0	0	0	0	0	0	0	0	0	0	0	0	0	0	0	0	0
HS043	male	2.65795	1.27464	HH04	10.7197	0	0	0	0	153	0	0	0	0	306	0	0	0	0	0	0	0	0	0	0	0	0	0	0	105	0	0	0	0	0	0	0	0	0	0	0	0	0	34	0	0	0	0	0
HS044	male	2.6124	-0.541819	HH12	10.9557	0	30	0	0	24	0	44	0	32	198	0	1394	0	0	0	0	0	0	0	0	0	0	0	0	54	0	0	0	0	0	0	0	0	0	0	0	0	0	0	0	2	737	0	0
HS045	male	2.55729	-1.47563	HH12	10.957	0	0	0	2	69	0	0	0	0	173	0	161	0	0	0	0	0	0	0	0	0	0	75	0	0	0	0	0	0	0	0	0	0	0	0	0	0	0	0	0	0	0	0	0
HS046	male	2.43796	-0.941393	HH16	11.0144	0	0	0	0	635	0	0	0	0	192	0	0	0	0	0	0	0	0	40	0	0	0	0	0	54	12	10	0	0	0	0	0	0	0	0	697	0	0	0	0	0	769	0	0
HS047	male	2.54597	-0.637975	HH08	10.7552	0	16	0	0	89	6	0	0	0	0	0	318	0	0	0	0	0	0	0	0	0	0	0	0	0	0	0	0	0	0	0	0	0	0	0	693	0	0	0	0	0	0	290	0
HS048	female	2.57787	0.921546	HH39	10.8456	0	0	0	0	92	0	0	0	0	243	0	0	0	0	0	0	0	0	0	0	0	0	0	0	30	0	0	7	0	0	0	0	0	0	0	537	0	0	0	0	0	0	0	0
HS049	male	2.8314	2.15851	HH39	10.8767	0	0	0	0	82	2	0	0	0	70	0	0	0	0	0	0	0	0	0	0	0	0	0	0	57	0	0	11	0	0	0	0	0	0	0	410	11	0	0	0	0	0	0	0
HS050	male	2.49693	1.43364	HH10	10.9412	0	0	0	0	135	0	0	0	0	0	0	0	0	0	0	0	0	0	0	5	0	0	0	0	0	0	0	0	3	0	0	0	0	0	0	0	0	0	0	0	0	0	0	0
HS051	female	2.41816	1.37109	HH10	11.1741	0	100	0	0	50	0	0	0	0	0	0	367	5	0	306	90	0	0	0	0	0	0	0	0	2	0	266	0	0	0	0	0	0	0	0	0	0	0	43	0	0	0	0	0
HS052	female	2.54812	0.19135	HH11	11.1276	0	0	0	0	82	0	0	0	0	70	10	0	0	0	0	0	0	0	0	0	0	0	0	0	0	20	0	0	0	0	0	0	0	0	0	184	0	0	11	0	0	0	237	0
HS053	female	2.76607	0.5525	HH11	10.8938	0	0	0	0	102	0	0	0	0	136	0	0	0	0	0	0	0	0	0	0	0	0	0	0	83	0	0	0	0	292	0	0	0	0	0	192	0	0	0	0	0	0	0	0
HS054	male	2.51214	1.82295	HH13	11.1336	0	0	0	0	342	0	0	0	0	521	0	0	0	0	0	0	0	0	0	0	0	0	0	64	78	16	0	0	0	0	0	0	0	0	0	80	0	0	0	0	0	0	0	0
HS055	female	2.04426	1.36652	HH13	11.0494	0	0	0	0	558	3	0	6	0	0	0	0	0	0	0	0	0	0	0	0	56	0	0	0	0	89	88	5	0	0	0	0	0	0	0	0	0	0	5	0	0	0	0	0
HS056	male	2.06323	0.895067	HH17	10.8507	0	10	0	0	108	0	0	0	0	452	0	0	0	0	0	0	0	0	0	0	0	0	0	0	34	0	0	0	0	59	0	0	0	0	0	376	0	0	0	0	0	0	0	0
HS057	female	2.28114	-0.225754	HH17	10.9987	0	0	0	0	206	0	0	0	28	367	0	0	0	0	0	0	0	0	0	0	0	0	0	0	0	0	0	0	0	38	0	0	0	0	0	238	0	0	0	0	0	0	0	0
HS058	male	2.1568	-0.37136	HH20	10.9307	0	0	0	0	263	1	0	0	0	765	0	0	0	0	0	0	0	0	0	0	0	0	0	0	35	0	0	0	0	0	0	2	0	0	0	363	0	0	14	0	0	0	0	0
HS059	male	2.00264	-5.44214	HH20	11.0262	0	0	0	0	273	0	0	0	0	266	0	0	0	0	0	0	0	0	0	0	0	0	0	0	17	0	0	16	0	0	0	0	0	0	0	643	0	0	0	0	0	0	0	0
HS060	male	2.2212	1.60977	HH21	11.1444	0	0	0	0	100	0	0	0	0	143	0	0	0	0	0	0	0	0	0	0	0	0	0	0	23	0	0	0	2	0	0	0	0	0	5	0	0	0	0	0	0	0	0	0
HS061	male	2.09169	-0.992248	HH25	11.0199	0	0	0	0	79	0	0	0	0	140	0	0	0	0	0	0	0	0	0	0	0	0	0	0	0	0	0	0	0	0	0	0	0	0	0	341	0	0	0	0	0	0	0	0
HS062	female	1.45442	1.0195	HH25	10.7767	0	0	0	0	33	0	0	0	0	52	0	0	0	0	0	0	0	0	0	0	0	0	0	0	0	0	0	0	0	0	0	0	0	0	0	0	0	0	0	0	0	0	0	0
HS063	female	2.16531	1.07407	HH03	11.0685	0	0	0	0	144	0	0	0	0	58	0	0	0	0	0	0	0	0	0	0	0	0	0	0	0	0	0	0	0	0	0	0	0	0	0	0	0	0	0	0	0	0	0	0
HS064	male	2.2333	1.50447	HH18	10.8511	0	0	0	0	18	0	0	0	0	86	0	0	0	0	0	0	0	0	0	0	0	0	0	0	0	0	0	0	0	0	0	0	0	0	19	0	0	0	0	0	0	371	0	0
HS065	male	2.43701	0.643637	HH18	11.0461	0	18	0	0	38	0	0	0	48	165	0	0	1	0	0	43	0	0	123	0	0	0	0	81	0	0	0	0	0	0	0	0	1	0	0	0	0	0	0	0	0	0	0	0
HS066	female	2.09304	-1.24323	HH19	11.1325	0	0	0	0	411	0	0	0	0	739	0	0	0	0	0	0	0	0	0	0	0	0	0	0	84	0	0	0	0	0	0	4	0	0	0	223	60	0	0	0	0	0	0	0
HS067	male	1.66469	-0.895264	HH19	11.1493	0	0	0	0	736	0	0	0	0	730	126	0	0	0	0	0	0	0	0	0	0	0	0	0	259	0	0	0	0	0	0	0	0	0	0	283	0	0	6	0	0	0	0	0
HS068	female	2.21524	1.66626	HH22	10.877	0	0	0	0	31	0	0	0	0	85	0	0	0	0	0	0	0	0	0	0	0	0	0	100	0	0	0	0	0	0	0	0	0	0	0	0	0	0	0	0	0	0	0	0
HS069	male	2.53627	0.585811	HH09	11.0131	0	0	0	1	0	0	0	0	0	0	0	0	4	0	0	0	0	0	0	0	0	0	0	0	0	0	0	0	0	14	0	0	0	0	0	0	0	11	3	0	0	0	0	0
HS070	male	2.48445	1.00362	HH14	11.064	0	0	0	0	121	0	0	0	0	316	0	0	0	0	0	10	0	0	0	0	0	0	0	0	41	0	0	0	0	0	0	0	0	88	0	0	0	0	0	0	0	1360	0	0
HS071	male	2.38392	1.68096	HH14	11.0365	0	0	0	0	107	4	0	0	0	280	0	0	0	0	128	0	0	0	0	0	0	0	0	0	60	0	0	0	0	0	0	0	0	0	0	0	4	0	0	0	0	946	0	0
HS072	female	1.86414	-0.977143	HH14	10.6989	0	0	0	0	18	0	0	0	0	0	0	0	0	0	19	0	0	0	0	0	0	0	0	0	0	0	0	0	0	0	0	0	0	0	0	0	0	0	0	0	0	104	0	0
HS073	female	2.47827	0.18999	HH15	11.0009	0	0	0	0	162	0	0	0	0	174	0	0	0	0	238	0	0	0	0	0	0	0	0	0	15	0	0	0	0	0	0	0	0	0	0	281	0	0	0	0	0	896	0	0
HS074	male	2.44202	-0.174325	HH15	11.0604	0	0	0	0	202	0	0	0	0	422	0	0	0	59	0	141	0	0	0	0	0	0	0	0	72	0	0	0	0	0	0	0	0	0	0	0	0	0	0	0	0	0	0	0
[truncated: 950 more columns]
